# Supplementary material for: N′-[(2Z)-3-Allyl-4-oxo-1,3-thia­zolidin-2-yl­idene]-5-fluoro-3-phenyl-1H-indole-2-carbohydrazide
Source: Acta Crystallogr Sect E Struct Rep Online. 2009 Apr 8;65(Pt 5):o1009–10. doi: 10.1107/S1600536809012677 (PMC2977697; doi:10.1107/S1600536809012677)
Supplement: Supplementary file 1 [file e-65-o1009-sup1.cif]

##############################################################################
###                                                                        ###
###        Electronic paper (Acta Crystallographica Section E)             ###
###                                                                        ###
##############################################################################
#                                                                            #
# This CIF contains the data in a paper accepted for publication in Acta     #
# Crystallographica Section E. It conforms to the requirements of Notes      #
# for Authors for Section E, and has been peer reviewed under the auspices   #
# of the IUCr Commission on Journals.                                        #
#                                                                            #
# Full details of the Crystallographic Information File format               #
# are given in the paper "The Crystallographic Information File (CIF):       #
# a New Standard Archive File for Crystallography" by S. R. Hall, F. H.      #
# Allen and I. D. Brown [Acta Cryst. (1991), A47, 655-685].                  #
#                                                                            #
# The current version of the core CIF dictionary is obtainable from          #
# ftp://ftp.iucr.org/pub/cif_core.dic. The current version number is 2.4.    #
#                                                                            #
# Software is freely available for graphical display of the structure(s) in  #
# this CIF.  For information consult the CIF home page http://www.iucr.org/  #
# cif/home.html                                                              #
#                                                                            #
# This file may be used for bona fide research purposes within the           #
# scientific community so long as proper attribution is given to the journal # 
# article from which it was obtained.                                        #
#                                                                            #
##############################################################################
                                             
data_global
_audit_creation_method     'PLATON <TABLE ACC> option'
_journal_date_recd_electronic     2009-04-02
_journal_date_accepted     2009-04-03
_journal_name_full     'Acta Crystallographica, Section E'
_journal_year     2009
_journal_volume     65
_journal_issue      5
_journal_page_first     o1009
_journal_page_last     o1010
_journal_paper_category     QO
_journal_coeditor_code     NG2568
_publ_contact_author_name
; Dr. Mehmet Akkurt
;
_publ_contact_author_address
;
Department of Physics,
Faculty of Arts and Sciences,
Erciyes University,
38039 Kayseri,
Turkey
;
_publ_contact_author_email     'akkurt@erciyes.edu.tr'
_publ_contact_author_fax     '+90-352-4374933'
_publ_contact_author_phone     '+90-352-4374901 extra 33106'
_publ_section_title
;
<i>N</i>'-[(2<i>Z</i>)-3-Allyl-4-oxo-1,3-thiazolidin-2-ylidene]-5-fluoro-\
3-phenyl-1<i>H</i>-indole-2-carbohydrazide
;
loop_
    _publ_author_name
    _publ_author_address
    'Mehmet Akkurt'
;
Department of Physics,
Faculty of Arts and Sciences,
Erciyes University,
38039 Kayseri,
Turkey
;
    'Selvi Karaca'
;
Department of Physics,
Faculty of Arts and Sciences,
Erciyes University,
38039 Kayseri,
Turkey
;
    'G\"ok\,ce Cihan'
;
Department of Pharmaceutical Chemistry,
Faculty of Pharmacy,
University of Istanbul,
34116  Beyaz\?it,
Istanbul,
Turkey
;
    'G\"ultaze \,Capan'
;
Department of Pharmaceutical Chemistry,
Faculty of Pharmacy,
University of Istanbul,
34116  Beyaz\?it,
Istanbul,
Turkey
;
    'Orhan B\"uy\"ukg\"ung\"or'
;
   Department of Physics
   Faculty of Arts and Sciences
   Ondokuz May\?is University
   55139 Samsun
   Turkey
;
data_I
_chemical_name_systematic
;
<i>N</i>'-[(2<i>Z</i>)-3-Allyl-4-oxo-1,3-thiazolidin-2-ylidene]-5-fluoro-
3-phenyl-1<i>H</i>-indole-2-carbohydrazide
;
_chemical_name_common     ?
_chemical_formula_moiety     'C21 H17 F N4 O2 S'
_chemical_formula_sum     'C21 H17 F N4 O2 S'
_chemical_formula_structural     ?
_chemical_formula_iupac     'C21 H17 F N4 O2 S'
_chemical_formula_weight     408.46
_chemical_melting_point     ?
_symmetry_cell_setting     monoclinic
_symmetry_space_group_name_H-M     'C 2/c'
_symmetry_space_group_name_Hall     '-C 2yc'
loop_
    _symmetry_equiv_pos_site_id
    _symmetry_equiv_pos_as_xyz
    1 x,y,z
    2 -x,y,1/2-z
    3 -x,-y,-z
    4 x,-y,1/2+z
    5 1/2+x,1/2+y,z
    6 1/2-x,1/2+y,1/2-z
    7 1/2-x,1/2-y,-z
    8 1/2+x,1/2-y,1/2+z
_cell_length_a     21.9754(6)
_cell_length_b     14.7215(5)
_cell_length_c     16.2447(4)
_cell_angle_alpha     90
_cell_angle_beta     132.022(2)
_cell_angle_gamma     90
_cell_volume     3904.1(2)
_cell_formula_units_Z     8
_cell_measurement_reflns_used     28593
_cell_measurement_theta_min     1.69
_cell_measurement_theta_max     28.03
_cell_measurement_temperature     296
_cell_special_details
;
;
_exptl_crystal_description     'prism'
_exptl_crystal_colour     'colourless'
_exptl_crystal_size_max     0.480
_exptl_crystal_size_mid     0.450
_exptl_crystal_size_min     0.410
_exptl_crystal_size_rad     ?
_exptl_crystal_density_diffrn     1.390
_exptl_crystal_density_meas     ?
_exptl_crystal_density_method     'Not Measured'
_exptl_crystal_F_000     1696
loop_
    _exptl_crystal_face_index_h
    _exptl_crystal_face_index_k
    _exptl_crystal_face_index_l
    _exptl_crystal_face_perp_dist
    25 21 0 0.3199
    -17 -14 4 0.1782
    16 17 -3 0.1677
    13 21 -11 0.2960
    -12 -19 2 0.1130
    17 -23 -15 0.2542
    -9 29 -21 0.4251
    -3 28 8 0.2340
    -4 18 -5 0.2899
    -5 -27 -10 0.2486
    -10 11 -8 0.4624
    -3 20 -2 0.2038
    3 -26 0 0.2074
    -27 13 6 0.3122
    25 5 -13 0.3394
    -13 10 7 0.2442
    -24 14 9 0.2322
    -30 1 16 0.3168
    30 -11 -15 0.2632
    -29 -15 12 0.2309
    -6 13 7 0.2621
    -6 0 7 0.4058
    -22 -11 7 0.2233
    -26 7 24 0.3754
    0 -4 -1 0.1472
    5 -5 -2 0.2957
    11 -1 -7 0.3767
    18 -27 -22 0.3330
_exptl_absorpt_coefficient_mu     0.201
_exptl_absorpt_correction_type     'integration'
_exptl_absorpt_process_details     '(X-RED32; Stoe & Cie, 2002)'
_exptl_absorpt_correction_T_min     0.910
_exptl_absorpt_correction_T_max     0.922
_exptl_special_details
;
;
_diffrn_ambient_temperature     296
_diffrn_radiation_type     'Mo K\a'
_diffrn_radiation_wavelength     0.71073
_diffrn_radiation_monochromator     'plane graphite'
_diffrn_measurement_device_type     'STOE IPDS2'
_diffrn_measurement_device     '2-circle goniometer'
_diffrn_measurement_method     '\w scans'
_diffrn_detector_area_resol_mean     6.67
_diffrn_reflns_number     27187
_diffrn_reflns_av_R_equivalents     0.0311
_diffrn_reflns_av_sigmaI/netI     0.0168
_diffrn_reflns_theta_min     1.86
_diffrn_reflns_theta_max     27.57
_diffrn_reflns_theta_full     27.57
_diffrn_measured_fraction_theta_max     0.983
_diffrn_measured_fraction_theta_full     0.983
_diffrn_reflns_limit_h_min     -28
_diffrn_reflns_limit_h_max     28
_diffrn_reflns_limit_k_min     -19
_diffrn_reflns_limit_k_max     19
_diffrn_reflns_limit_l_min     -21
_diffrn_reflns_limit_l_max     21
_diffrn_reflns_reduction_process
;
;
_refine_special_details
;
Refinement on <i>F</i>^2^ for ALL reflections except those flagged by the user
for potential systematic errors. Weighted <i>R</i>-factors <i>wR</i> and all
goodnesses of fit <i>S</i> are based on <i>F</i>^2^, conventional
<i>R</i>-factors <i>R</i> are based on <i>F</i>, with <i>F</i> set to zero for
negative <i>F</i>^2^. The observed criterion of <i>F</i>^2^ > \s(<i>F</i>^2^)
is used only for calculating -<i>R</i>-factor-obs <i>etc</i>. and is not
relevant to the choice of reflections for refinement. <i>R</i>-factors based
on <i>F</i>^2^ are statistically about twice as large as those based on
<i>F</i>, and <i>R</i>-factors based on ALL data will be even larger.
;
_reflns_number_total     4444
_reflns_number_gt     3438
_reflns_threshold_expression     I>2\s(I)
_refine_ls_structure_factor_coef     Fsqd
_refine_ls_matrix_type     full
_refine_ls_R_factor_all     0.0551
_refine_ls_R_factor_gt     0.0398
_refine_ls_wR_factor_gt     0.1024
_refine_ls_wR_factor_ref     0.1106
_refine_ls_goodness_of_fit_ref     1.041
_refine_ls_restrained_S_all     1.063
_refine_ls_number_reflns     4444
_refine_ls_number_parameters     302
_refine_ls_number_restraints     4
_refine_ls_number_constraints     ?
_refine_ls_hydrogen_treatment     'mixed'
_refine_ls_weighting_scheme     'calc'
_refine_ls_weighting_details
         'calc w=1/[\s^2^(Fo^2^)+(0.0574P)^2^+0.7834P] where P=(Fo^2^+2Fc^2^)/3'
_atom_sites_solution_hydrogens     'geom'
_atom_sites_solution_primary     'direct'
_atom_sites_solution_secondary     'difmap'
_refine_ls_shift/su_max     0.001
_refine_ls_shift/su_mean     0.000
_refine_diff_density_max     0.207
_refine_diff_density_min     -0.175
_refine_ls_extinction_method     'shelxl'
_refine_ls_extinction_coef     0.0009(3)
_refine_ls_extinction_expression
                                  'FC^*^=KFC[1+0.001XFC^2^\L^3^/SIN(2\Q)]^-1/4^'
_refine_ls_abs_structure_details     ?
_refine_ls_abs_structure_Flack     .
loop_
    _atom_type_symbol
    _atom_type_description
    _atom_type_scat_dispersion_real
    _atom_type_scat_dispersion_imag
    _atom_type_scat_source
    S S 0.1246 0.1234 'International Tables Vol C Tables 4.2.6.8 and 6.1.1.4'
    O O 0.0106 0.0060 'International Tables Vol C Tables 4.2.6.8 and 6.1.1.4'
    N N 0.0061 0.0033 'International Tables Vol C Tables 4.2.6.8 and 6.1.1.4'
    F F 0.0171 0.0103 'International Tables Vol C Tables 4.2.6.8 and 6.1.1.4'
    H H 0.0000 0.0000 'International Tables Vol C Tables 4.2.6.8 and 6.1.1.4'
    C C 0.0033 0.0016 'International Tables Vol C Tables 4.2.6.8 and 6.1.1.4'
_computing_data_collection     'X-AREA (Stoe & Cie, 2002)'
_computing_cell_refinement     'X-AREA (Stoe & Cie, 2002)'
_computing_data_reduction     'X-RED32 (Stoe & Cie, 2002)'
_computing_structure_solution     'SHELXS97 (Sheldrick, 2008)'
_computing_structure_refinement     'SHELXL97 (Sheldrick, 2008)'
_computing_molecular_graphics     'ORTEP-3 (Farrugia, 1997)'
_computing_publication_material     'WinGX (Farrugia, 1999)'
loop_
    _atom_site_type_symbol
    _atom_site_label
    _atom_site_fract_x
    _atom_site_fract_y
    _atom_site_fract_z
    _atom_site_U_iso_or_equiv
    _atom_site_thermal_displace_type
    _atom_site_calc_flag
    _atom_site_refinement_flags
    _atom_site_occupancy
    S S1 0.21369(3) 0.12252(4) 0.77932(4) 0.0740(2) Uani . . 1.000
    F F1 0.17462(7) 0.15524(8) 0.14694(8) 0.0831(4) Uani . . 1.000
    O O1 0.44729(7) 0.05930(11) 0.79608(9) 0.0802(5) Uani . . 1.000
    O O2 0.31157(12) 0.14689(11) 1.08254(13) 0.0975(7) Uani . . 1.000
    N N1 0.38666(7) 0.08425(9) 0.58683(10) 0.0539(4) Uani . . 1.000
    N N2 0.33122(8) 0.10877(10) 0.75039(10) 0.0607(4) Uani . . 1.000
    N N3 0.36940(9) 0.11650(10) 0.86108(11) 0.0640(5) Uani . . 1.000
    N N4 0.35123(10) 0.13330(10) 0.98479(12) 0.0683(5) Uani . . 1.000
    C C1 0.26040(8) 0.11360(10) 0.42564(12) 0.0500(4) Uani . . 1.000
    C C2 0.20191(9) 0.13246(11) 0.31160(13) 0.0572(5) Uani . . 1.000
    C C3 0.22958(11) 0.13647(12) 0.25772(13) 0.0616(5) Uani . . 1.000
    C C4 0.31034(11) 0.12236(12) 0.30720(14) 0.0650(6) Uani . . 1.000
    C C5 0.36848(10) 0.10389(12) 0.41841(14) 0.0616(5) Uani . . 1.000
    C C6 0.34253(9) 0.09967(10) 0.47696(12) 0.0516(4) Uani . . 1.000
    C C7 0.33549(8) 0.08846(10) 0.60763(12) 0.0502(4) Uani . . 1.000
    C C8 0.25619(8) 0.10495(10) 0.50956(12) 0.0482(4) Uani . . 1.000
    C C9 0.17981(8) 0.10843(10) 0.48911(12) 0.0504(4) Uani . . 1.000
    C C10 0.15738(10) 0.03640(12) 0.51928(14) 0.0632(5) Uani . . 1.000
    C C11 0.08451(11) 0.03946(15) 0.49644(16) 0.0776(7) Uani . . 1.000
    C C12 0.03309(11) 0.11353(16) 0.44348(17) 0.0802(7) Uani . . 1.000
    C C13 0.05436(10) 0.18427(15) 0.41220(17) 0.0762(7) Uani . . 1.000
    C C14 0.12698(10) 0.18184(12) 0.43468(15) 0.0627(5) Uani . . 1.000
    C C15 0.37596(8) 0.08369(11) 0.72532(12) 0.0535(5) Uani . . 1.000
    C C16 0.32070(11) 0.12386(11) 0.87750(13) 0.0594(5) Uani . . 1.000
    C C17 0.20908(14) 0.13479(16) 0.88526(19) 0.0822(8) Uani . . 1.000
    C C18 0.29483(14) 0.13926(13) 0.99488(17) 0.0741(7) Uani . . 1.000
    C C19 0.43942(16) 0.13472(19) 1.08020(18) 0.0892(9) Uani . . 1.000
    C C20B 0.4660(5) 0.2330(6) 1.0835(8) 0.146(3) Uani . . 0.513(13)
    C C21B 0.5130(6) 0.2848(8) 1.1365(7) 0.166(4) Uani . . 0.513(13)
    C C21A 0.4594(7) 0.2904(7) 1.0986(7) 0.105(3) Uani . . 0.487(13)
    C C20A 0.4920(5) 0.2117(6) 1.1294(7) 0.106(3) Uani . . 0.487(13)
    H H2 0.14700 0.14170 0.27480 0.059(4) Uiso calc R 1.000
    H H1 0.43840 0.07360 0.63550 0.061(5) Uiso calc R 1.000
    H H5 0.42300 0.09450 0.45360 0.069(5) Uiso calc R 1.000
    H H10 0.19150 -0.01390 0.55490 0.072(5) Uiso calc R 1.000
    H H11 0.06990 -0.00890 0.51700 0.098(7) Uiso calc R 1.000
    H H12 -0.01560 0.11540 0.42910 0.097(7) Uiso calc R 1.000
    H H13 0.01970 0.23410 0.37570 0.103(7) Uiso calc R 1.000
    H H14 0.14080 0.23020 0.41300 0.069(5) Uiso calc R 1.000
    H H17A 0.17970 0.18980 0.87300 0.112(8) Uiso calc R 1.000
    H H17B 0.18060 0.08350 0.88360 0.099(7) Uiso calc R 1.000
    H H19A 0.4441(17) 0.1087(19) 1.132(2) 0.113(9) Uiso . . 1.000
    H H19B 0.4668(18) 0.086(2) 1.066(2) 0.132(10) Uiso . . 1.000
    H H20B 0.42670 0.25770 1.01300 0.1750 Uiso calc . 0.513(13)
    H H21C 0.55760 0.27220 1.21060 0.1990 Uiso calc . 0.513(13)
    H H21D 0.50830 0.34150 1.10740 0.1990 Uiso calc . 0.513(13)
    H H2A 0.27970 0.11990 0.69870 0.086(6) Uiso calc R 1.000
    H H4 0.32490 0.12540 0.26510 0.076(6) Uiso calc R 1.000
    H H20A 0.54860 0.20480 1.18250 0.1270 Uiso calc . 0.487(13)
    H H21A 0.40270 0.29620 1.04540 0.1260 Uiso calc . 0.487(13)
    H H21B 0.49230 0.34190 1.12940 0.1260 Uiso calc . 0.487(13)
loop_
    _atom_site_aniso_label
    _atom_site_aniso_U_11
    _atom_site_aniso_U_22
    _atom_site_aniso_U_33
    _atom_site_aniso_U_12
    _atom_site_aniso_U_13
    _atom_site_aniso_U_23
    S1 0.0723(3) 0.0928(4) 0.0657(3) 0.0010(2) 0.0498(2) -0.0014(2)
    F1 0.0882(7) 0.1037(8) 0.0487(5) 0.0056(6) 0.0422(5) 0.0057(5)
    O1 0.0452(6) 0.1385(12) 0.0528(6) 0.0108(6) 0.0311(5) 0.0155(7)
    O2 0.1405(14) 0.1047(11) 0.0858(10) 0.0000(10) 0.0916(11) -0.0059(8)
    N1 0.0420(6) 0.0715(8) 0.0493(6) 0.0044(5) 0.0310(5) 0.0049(6)
    N2 0.0526(7) 0.0862(9) 0.0456(6) 0.0083(6) 0.0338(6) 0.0055(6)
    N3 0.0659(8) 0.0787(9) 0.0473(7) 0.0029(7) 0.0379(6) 0.0020(6)
    N4 0.0846(10) 0.0724(9) 0.0552(8) 0.0019(7) 0.0498(8) -0.0001(6)
    C1 0.0472(7) 0.0554(8) 0.0474(7) -0.0009(6) 0.0317(6) -0.0003(6)
    C2 0.0520(8) 0.0645(9) 0.0481(8) 0.0010(6) 0.0306(7) -0.0003(6)
    C3 0.0692(10) 0.0656(10) 0.0458(8) -0.0002(7) 0.0368(8) -0.0001(7)
    C4 0.0769(10) 0.0737(11) 0.0626(10) -0.0028(8) 0.0542(9) -0.0028(8)
    C5 0.0610(9) 0.0743(10) 0.0642(9) 0.0008(7) 0.0480(8) 0.0004(8)
    C6 0.0497(7) 0.0585(8) 0.0511(7) 0.0010(6) 0.0356(6) 0.0005(6)
    C7 0.0460(7) 0.0589(8) 0.0510(7) 0.0003(6) 0.0347(6) 0.0030(6)
    C8 0.0438(6) 0.0548(8) 0.0475(7) -0.0017(5) 0.0312(6) 0.0004(6)
    C9 0.0421(7) 0.0614(8) 0.0469(7) -0.0042(6) 0.0295(6) -0.0026(6)
    C10 0.0545(8) 0.0744(11) 0.0623(9) -0.0029(7) 0.0397(8) 0.0082(8)
    C11 0.0587(9) 0.1023(14) 0.0775(11) -0.0106(9) 0.0479(9) 0.0122(10)
    C12 0.0487(8) 0.1175(16) 0.0786(12) -0.0027(9) 0.0443(9) 0.0071(11)
    C13 0.0537(9) 0.0897(13) 0.0840(13) 0.0115(8) 0.0456(9) 0.0106(10)
    C14 0.0527(8) 0.0656(10) 0.0720(10) 0.0006(7) 0.0427(8) 0.0041(8)
    C15 0.0456(7) 0.0660(9) 0.0496(8) -0.0036(6) 0.0322(7) 0.0023(7)
    C16 0.0733(10) 0.0588(9) 0.0541(8) 0.0036(7) 0.0459(8) 0.0019(7)
    C17 0.0978(14) 0.0875(14) 0.0915(14) 0.0088(11) 0.0758(13) 0.0004(11)
    C18 0.1055(14) 0.0660(11) 0.0765(12) 0.0041(9) 0.0715(12) 0.0002(8)
    C19 0.0908(15) 0.1127(19) 0.0540(11) -0.0049(13) 0.0443(11) -0.0017(11)
    C20B 0.095(5) 0.109(6) 0.070(5) -0.011(4) -0.012(4) 0.013(4)
    C21B 0.093(6) 0.140(7) 0.150(7) -0.032(5) 0.034(5) 0.020(5)
    C21A 0.106(6) 0.115(6) 0.075(4) 0.005(4) 0.053(4) 0.009(4)
    C20A 0.074(4) 0.138(6) 0.054(4) 0.004(4) 0.021(3) 0.003(4)
_geom_special_details
;
Bond distances, angles <i>etc</i>. have been calculated using the rounded
fractional coordinates. All su's are estimated from the variances of the
(full) variance-covariance matrix. The cell e.s.d.'s are taken into account in
the estimation of distances, angles and torsion angles
;
loop_
    _geom_bond_atom_site_label_1
    _geom_bond_atom_site_label_2
    _geom_bond_site_symmetry_1
    _geom_bond_site_symmetry_2
    _geom_bond_distance
    _geom_bond_publ_flag
    S1 C16 . . 1.747(2) no
    S1 C17 . . 1.800(3) no
    F1 C3 . . 1.3652(19) no
    O1 C15 . . 1.223(2) no
    O2 C18 . . 1.214(3) no
    N1 C6 . . 1.3639(19) no
    N1 C7 . . 1.375(3) no
    N2 N3 . . 1.3894(19) no
    N2 C15 . . 1.344(3) no
    N3 C16 . . 1.269(4) no
    N4 C16 . . 1.393(2) no
    N4 C18 . . 1.358(4) no
    N4 C19 . . 1.462(4) no
    N1 H1 . . 0.8600 no
    N2 H2A . . 0.8600 no
    C1 C6 . . 1.407(3) no
    C1 C8 . . 1.433(3) no
    C1 C2 . . 1.405(2) no
    C2 C3 . . 1.361(3) no
    C3 C4 . . 1.389(4) no
    C4 C5 . . 1.371(2) no
    C5 C6 . . 1.400(3) no
    C7 C8 . . 1.385(2) no
    C7 C15 . . 1.475(2) no
    C8 C9 . . 1.478(3) no
    C9 C10 . . 1.390(3) no
    C9 C14 . . 1.387(3) no
    C10 C11 . . 1.382(4) no
    C11 C12 . . 1.380(3) no
    C12 C13 . . 1.371(4) no
    C13 C14 . . 1.379(4) no
    C17 C18 . . 1.495(4) no
    C19 C20B . . 1.548(10) no
    C19 C20A . . 1.422(10) no
    C20A C21A . . 1.275(14) no
    C20B C21B . . 1.095(15) no
    C2 H2 . . 0.9300 no
    C4 H4 . . 0.9300 no
    C5 H5 . . 0.9300 no
    C10 H10 . . 0.9300 no
    C11 H11 . . 0.9300 no
    C12 H12 . . 0.9300 no
    C13 H13 . . 0.9300 no
    C14 H14 . . 0.9300 no
    C17 H17A . . 0.9700 no
    C17 H17B . . 0.9700 no
    C19 H19A . . 0.87(3) no
    C19 H19B . . 1.06(4) no
    C20A H20A . . 0.9300 no
    C20B H20B . . 0.9300 no
    C21A H21A . . 0.9300 no
    C21A H21B . . 0.9300 no
    C21B H21C . . 0.9300 no
    C21B H21D . . 0.9300 no
loop_
    _geom_contact_atom_site_label_1
    _geom_contact_atom_site_label_2
    _geom_contact_distance
    _geom_contact_site_symmetry_1
    _geom_contact_site_symmetry_2
    _geom_contact_publ_flag
    S1 N2 2.925(2) . . no
    S1 C11 3.634(2) . . no
    S1 C21B 3.605(13) . 8_454 no
    S1 H2A 2.5200 . . no
    F1 C10 3.369(2) . 4_554 no
    F1 C20B 3.284(10) . 7_556 no
    F1 C16 3.286(2) . 7_556 no
    F1 C21A 3.082(9) . 7_556 no
    F1 H11 2.8100 . 4_554 no
    F1 H10 2.7300 . 4_554 no
    F1 H20B 2.3700 . 7_556 no
    F1 H21A 2.4600 . 7_556 no
    O1 N1 2.7205(18) . . no
    O1 N3 2.678(3) . . no
    O1 N1 2.789(2) . 2_656 no
    O2 C17 3.336(3) . 7_557 no
    O1 H1 1.9600 . 2_656 no
    O1 H1 2.4900 . . no
    O1 H19B 2.74(3) . 3_657 no
    O2 H4 2.8000 . 1_556 no
    O2 H19A 2.51(4) . . no
    O2 H17A 2.4800 . 7_557 no
    N1 O1 2.7205(18) . . no
    N1 O1 2.789(2) . 2_656 no
    N2 C10 3.259(2) . . no
    N2 S1 2.925(2) . . no
    N2 C9 3.1904(19) . . no
    N3 O1 2.678(3) . . no
    N3 C20B 3.199(10) . . no
    N3 C5 3.379(2) . 4_555 no
    N4 C6 3.433(2) . 4_555 no
    N1 H14 2.8000 . 7_556 no
    N3 H19B 2.52(2) . . no
    N3 H20B 2.8000 . . no
    N4 H21A 2.5500 . . no
    C1 C14 3.581(2) . 7_556 no
    C2 C14 3.413(3) . . no
    C5 N3 3.379(2) . 4_554 no
    C5 C16 3.443(2) . 4_554 no
    C6 C14 3.401(2) . 7_556 no
    C6 N4 3.433(2) . 4_554 no
    C6 C16 3.554(2) . 4_554 no
    C9 N2 3.1904(19) . . no
    C10 N2 3.259(2) . . no
    C10 F1 3.369(2) . 4_555 no
    C11 S1 3.634(2) . . no
    C14 C2 3.413(3) . . no
    C14 C6 3.401(2) . 7_556 no
    C14 C1 3.581(2) . 7_556 no
    C16 C6 3.554(2) . 4_555 no
    C16 F1 3.286(2) . 7_556 no
    C16 C5 3.443(2) . 4_555 no
    C17 O2 3.336(3) . 7_557 no
    C18 C21A 3.565(14) . . no
    C20B N3 3.199(10) . . no
    C20B F1 3.284(10) . 7_556 no
    C21A C18 3.565(14) . . no
    C21A F1 3.082(9) . 7_556 no
    C21B S1 3.605(13) . 8_555 no
    C1 H14 3.0300 . . no
    C1 H14 3.0400 . 7_556 no
    C2 H14 3.0900 . . no
    C6 H14 2.9500 . 7_556 no
    C7 H14 2.7800 . 7_556 no
    C7 H10 3.0600 . . no
    C8 H2A 2.7600 . . no
    C8 H14 2.9600 . 7_556 no
    C9 H2 3.0900 . . no
    C9 H2A 2.5400 . . no
    C10 H2A 2.6000 . . no
    C14 H2 2.9700 . . no
    C15 H1 3.0700 . 2_656 no
    C16 H20B 2.7000 . . no
    C17 H21C 2.8900 . 8_454 no
    C18 H21A 3.0000 . . no
    C21B H17A 3.0800 . 8_555 no
    H1 O1 1.9600 . 2_656 no
    H1 O1 2.4900 . . no
    H1 C15 3.0700 . 2_656 no
    H2 C14 2.9700 . . no
    H2 C9 3.0900 . . no
    H2 H12 2.5800 . 2_555 no
    H2A C9 2.5400 . . no
    H2A C10 2.6000 . . no
    H2A C8 2.7600 . . no
    H2A S1 2.5200 . . no
    H4 O2 2.8000 . 1_554 no
    H4 H20A 2.5800 . 2_656 no
    H10 F1 2.7300 . 4_555 no
    H10 C7 3.0600 . . no
    H11 F1 2.8100 . 4_555 no
    H11 H12 2.4600 . 3_556 no
    H12 H11 2.4600 . 3_556 no
    H12 H2 2.5800 . 2_555 no
    H14 N1 2.8000 . 7_556 no
    H14 C1 3.0300 . . no
    H14 C2 3.0900 . . no
    H14 C7 2.7800 . 7_556 no
    H14 C8 2.9600 . 7_556 no
    H14 C1 3.0400 . 7_556 no
    H14 C6 2.9500 . 7_556 no
    H17A O2 2.4800 . 7_557 no
    H17A C21B 3.0800 . 8_454 no
    H17A H21C 2.2300 . 8_454 no
    H19A O2 2.51(4) . . no
    H19B O1 2.74(3) . 3_657 no
    H19B N3 2.52(2) . . no
    H20A H4 2.5800 . 2_656 no
    H20B C16 2.7000 . . no
    H20B N3 2.8000 . . no
    H20B F1 2.3700 . 7_556 no
    H21A F1 2.4600 . 7_556 no
    H21A N4 2.5500 . . no
    H21A C18 3.0000 . . no
    H21C H17A 2.2300 . 8_555 no
    H21C C17 2.8900 . 8_555 no
loop_
    _geom_angle_atom_site_label_1
    _geom_angle_atom_site_label_2
    _geom_angle_atom_site_label_3
    _geom_angle_site_symmetry_1
    _geom_angle_site_symmetry_2
    _geom_angle_site_symmetry_3
    _geom_angle
    _geom_angle_publ_flag
    C16 S1 C17 . . . 91.66(12) no
    C6 N1 C7 . . . 109.39(16) no
    N3 N2 C15 . . . 118.97(16) no
    N2 N3 C16 . . . 114.55(17) no
    C16 N4 C18 . . . 116.3(2) no
    C16 N4 C19 . . . 120.9(2) no
    C18 N4 C19 . . . 122.7(2) no
    C7 N1 H1 . . . 125.00 no
    C6 N1 H1 . . . 125.00 no
    N3 N2 H2A . . . 120.00 no
    C15 N2 H2A . . . 121.00 no
    C2 C1 C6 . . . 119.25(19) no
    C2 C1 C8 . . . 133.4(2) no
    C6 C1 C8 . . . 107.31(14) no
    C1 C2 C3 . . . 116.7(2) no
    F1 C3 C2 . . . 118.3(2) no
    C2 C3 C4 . . . 124.70(16) no
    F1 C3 C4 . . . 117.0(2) no
    C3 C4 C5 . . . 119.7(2) no
    C4 C5 C6 . . . 117.4(2) no
    C1 C6 C5 . . . 122.36(15) no
    N1 C6 C1 . . . 107.82(18) no
    N1 C6 C5 . . . 129.8(2) no
    C8 C7 C15 . . . 134.6(2) no
    N1 C7 C15 . . . 115.70(16) no
    N1 C7 C8 . . . 109.36(15) no
    C1 C8 C9 . . . 124.76(14) no
    C7 C8 C9 . . . 129.06(16) no
    C1 C8 C7 . . . 106.10(18) no
    C8 C9 C10 . . . 120.79(16) no
    C8 C9 C14 . . . 120.69(17) no
    C10 C9 C14 . . . 118.5(2) no
    C9 C10 C11 . . . 120.10(18) no
    C10 C11 C12 . . . 120.8(2) no
    C11 C12 C13 . . . 119.4(3) no
    C12 C13 C14 . . . 120.2(2) no
    C9 C14 C13 . . . 121.0(2) no
    N2 C15 C7 . . . 116.83(16) no
    O1 C15 N2 . . . 122.24(15) no
    O1 C15 C7 . . . 120.92(19) no
    S1 C16 N4 . . . 111.7(2) no
    N3 C16 N4 . . . 120.3(2) no
    S1 C16 N3 . . . 128.04(13) no
    S1 C17 C18 . . . 108.1(2) no
    O2 C18 N4 . . . 124.3(3) no
    O2 C18 C17 . . . 123.5(3) no
    N4 C18 C17 . . . 112.2(2) no
    N4 C19 C20A . . . 127.5(4) no
    N4 C19 C20B . . . 104.6(4) no
    C19 C20A C21A . . . 118.2(10) no
    C19 C20B C21B . . . 144.5(10) no
    C1 C2 H2 . . . 122.00 no
    C3 C2 H2 . . . 122.00 no
    C3 C4 H4 . . . 120.00 no
    C5 C4 H4 . . . 120.00 no
    C4 C5 H5 . . . 121.00 no
    C6 C5 H5 . . . 121.00 no
    C9 C10 H10 . . . 120.00 no
    C11 C10 H10 . . . 120.00 no
    C10 C11 H11 . . . 120.00 no
    C12 C11 H11 . . . 120.00 no
    C11 C12 H12 . . . 120.00 no
    C13 C12 H12 . . . 120.00 no
    C12 C13 H13 . . . 120.00 no
    C14 C13 H13 . . . 120.00 no
    C9 C14 H14 . . . 119.00 no
    C13 C14 H14 . . . 120.00 no
    S1 C17 H17A . . . 110.00 no
    S1 C17 H17B . . . 110.00 no
    C18 C17 H17A . . . 110.00 no
    C18 C17 H17B . . . 110.00 no
    H17A C17 H17B . . . 108.00 no
    N4 C19 H19A . . . 104(2) no
    N4 C19 H19B . . . 107.7(16) no
    C20B C19 H19A . . . 125.7(19) no
    C20B C19 H19B . . . 113(2) no
    H19A C19 H19B . . . 101(3) no
    C20A C19 H19A . . . 106.5(19) no
    C20A C19 H19B . . . 107(2) no
    C21A C20A H20A . . . 121.00 no
    C19 C20A H20A . . . 121.00 no
    C21B C20B H20B . . . 108.00 no
    C19 C20B H20B . . . 108.00 no
    C20A C21A H21A . . . 120.00 no
    H21A C21A H21B . . . 120.00 no
    C20A C21A H21B . . . 120.00 no
    C20B C21B H21D . . . 120.00 no
    H21C C21B H21D . . . 120.00 no
    C20B C21B H21C . . . 120.00 no
loop_
    _geom_torsion_atom_site_label_1
    _geom_torsion_atom_site_label_2
    _geom_torsion_atom_site_label_3
    _geom_torsion_atom_site_label_4
    _geom_torsion_site_symmetry_1
    _geom_torsion_site_symmetry_2
    _geom_torsion_site_symmetry_3
    _geom_torsion_site_symmetry_4
    _geom_torsion
    _geom_torsion_publ_flag
    C17 S1 C16 N4 . . . . -0.12(14) no
    C17 S1 C16 N3 . . . . 179.05(17) no
    C16 S1 C17 C18 . . . . -0.04(16) no
    C6 N1 C7 C8 . . . . 1.30(17) no
    C7 N1 C6 C5 . . . . 178.52(16) no
    C7 N1 C6 C1 . . . . -0.40(17) no
    C6 N1 C7 C15 . . . . -173.18(13) no
    N3 N2 C15 O1 . . . . 6.9(3) no
    C15 N2 N3 C16 . . . . -167.60(16) no
    N3 N2 C15 C7 . . . . -171.95(14) no
    N2 N3 C16 N4 . . . . -179.16(14) no
    N2 N3 C16 S1 . . . . 1.7(2) no
    C16 N4 C18 O2 . . . . 179.34(18) no
    C19 N4 C18 O2 . . . . 0.5(3) no
    C18 N4 C16 S1 . . . . 0.27(19) no
    C18 N4 C19 C20B . . . . -100.8(5) no
    C19 N4 C16 S1 . . . . 179.10(16) no
    C18 N4 C16 N3 . . . . -178.97(16) no
    C19 N4 C16 N3 . . . . -0.1(3) no
    C16 N4 C19 C20B . . . . 80.4(5) no
    C16 N4 C18 C17 . . . . -0.3(2) no
    C19 N4 C18 C17 . . . . -179.11(19) no
    C6 C1 C2 C3 . . . . -0.3(2) no
    C8 C1 C2 C3 . . . . 179.17(17) no
    C2 C1 C6 N1 . . . . 179.01(14) no
    C2 C1 C8 C9 . . . . 4.9(3) no
    C2 C1 C8 C7 . . . . -178.18(17) no
    C6 C1 C8 C7 . . . . 1.37(17) no
    C6 C1 C8 C9 . . . . -175.56(14) no
    C8 C1 C6 N1 . . . . -0.62(17) no
    C8 C1 C6 C5 . . . . -179.63(15) no
    C2 C1 C6 C5 . . . . 0.0(2) no
    C1 C2 C3 F1 . . . . -179.58(14) no
    C1 C2 C3 C4 . . . . 0.7(3) no
    C2 C3 C4 C5 . . . . -0.8(3) no
    F1 C3 C4 C5 . . . . 179.53(16) no
    C3 C4 C5 C6 . . . . 0.4(3) no
    C4 C5 C6 N1 . . . . -178.79(16) no
    C4 C5 C6 C1 . . . . 0.0(2) no
    C8 C7 C15 N2 . . . . -7.9(3) no
    N1 C7 C8 C9 . . . . 175.12(14) no
    C15 C7 C8 C9 . . . . -11.9(3) no
    C8 C7 C15 O1 . . . . 173.20(18) no
    C15 C7 C8 C1 . . . . 171.37(17) no
    N1 C7 C8 C1 . . . . -1.63(17) no
    N1 C7 C15 N2 . . . . 164.77(15) no
    N1 C7 C15 O1 . . . . -14.1(2) no
    C1 C8 C9 C10 . . . . 122.17(17) no
    C1 C8 C9 C14 . . . . -54.8(2) no
    C7 C8 C9 C10 . . . . -54.0(2) no
    C7 C8 C9 C14 . . . . 129.01(18) no
    C8 C9 C10 C11 . . . . -177.95(16) no
    C10 C9 C14 C13 . . . . 0.9(3) no
    C14 C9 C10 C11 . . . . -0.9(3) no
    C8 C9 C14 C13 . . . . 177.94(16) no
    C9 C10 C11 C12 . . . . 0.1(3) no
    C10 C11 C12 C13 . . . . 0.8(3) no
    C11 C12 C13 C14 . . . . -0.8(3) no
    C12 C13 C14 C9 . . . . -0.1(3) no
    S1 C17 C18 N4 . . . . 0.2(2) no
    S1 C17 C18 O2 . . . . -179.46(17) no
    N4 C19 C20B C21B . . . . 158(2) no
loop_
    _geom_hbond_atom_site_label_D
    _geom_hbond_atom_site_label_H
    _geom_hbond_atom_site_label_A
    _geom_hbond_site_symmetry_A
    _geom_hbond_distance_DH
    _geom_hbond_distance_HA
    _geom_hbond_distance_DA
    _geom_hbond_angle_DHA
    _geom_hbond_publ_flag
    N1 H1 O1 2_656 0.86 1.96 2.789(2) 161 yes
    N2 H2A S1 . 0.86 2.52 2.925(2) 110 yes
    C17 H17A O2 7_557 0.97 2.48 3.336(3) 147 yes
    C19 H19A O2 . 0.87(3) 2.51(4) 2.841(5) 103(3) yes
    C20B H20B F1 7_556 0.93 2.37 3.284(10) 168 yes
    C14 H14 Cg2 7_556 0.93 2.66 3.371(2) 134 yes
