# Supplementary material for: N′-[(2Z)-3-Allyl-4-oxo-1,3-thia­zolidin-2-yl­idene]-5-fluoro-3-phenyl-1H-indole-2-carbohydrazide
Source: Acta Crystallogr Sect E Struct Rep Online. 2009 Apr 8;65(Pt 5):o1009–10. doi: 10.1107/S1600536809012677 (PMC2977697; doi:10.1107/S1600536809012677)
Supplement: Supplementary file 2 [file e-65-o1009-Isup2.hkl]

#
# h,k,l, Fc-squared, Fo-squared, sigma(Fo-squared) and status flag
#
data_I
_shelx_title ' TYA'
_shelx_refln_list_code          4
_shelx_F_calc_maximum      385.52
_exptl_crystal_F_000      1696.00
_reflns_d_resolution_high  0.7677
 
loop_
 _symmetry_equiv_pos_as_xyz
 'x, y, z'
 '-x, y, -z+1/2'
 'x+1/2, y+1/2, z'
 '-x+1/2, y+1/2, -z+1/2'
 '-x, -y, -z'
 'x, -y, z-1/2'
 '-x+1/2, -y+1/2, -z'
 'x+1/2, -y+1/2, z-1/2'
 
_cell_length_a    21.9754
_cell_length_b    14.7215
_cell_length_c    16.2447
_cell_angle_alpha  90.000
_cell_angle_beta  132.022
_cell_angle_gamma  90.000
 
_shelx_F_squared_multiplier     1.000
 
loop_
 _refln_index_h
 _refln_index_k
 _refln_index_l
 _refln_F_squared_calc
 _refln_F_squared_meas
 _refln_F_squared_sigma
 _refln_observed_status
   2   0   0   111573.92   116685.37   1589.27 o
   4   0   0     2741.34     2313.18     43.57 o
   6   0   0    24953.95    25900.87     93.93 o
   8   0   0     7632.83     7784.70     51.34 o
  12   0   0     1169.50     1178.50     59.06 o
  14   0   0       56.56       47.45      7.35 o
  16   0   0       93.62       70.82      7.64 o
  18   0   0      228.81      215.44      9.33 o
  20   0   0       18.09       29.67      9.38 o
   1   1   0    16210.77    17207.88    186.30 o
   3   1   0    12085.14    12415.35     64.66 o
   5   1   0    11021.59    10890.88     69.41 o
   7   1   0    10253.34    10680.44    108.74 o
   9   1   0     2192.20     2452.74     13.17 o
  11   1   0      507.56      595.61      7.46 o
  13   1   0       77.63       74.15      5.56 o
  15   1   0        0.33       11.26      4.80 o
  17   1   0      971.16      964.01     22.28 o
  19   1   0        0.77        3.17      6.11 o
  21   1   0        5.12       11.27      7.25 o
   0   2   0     2390.02     2479.88     44.02 o
   2   2   0     2885.27     2815.88     19.18 o
   4   2   0    10284.35    10879.00     71.17 o
   6   2   0     1295.06     1368.84      8.84 o
   8   2   0       35.63       34.49      4.79 o
  10   2   0      430.08      432.52      5.89 o
  12   2   0      202.84      256.35      5.90 o
  14   2   0       28.11       18.70      5.16 o
  16   2   0       22.34       30.39      5.15 o
  18   2   0       17.99       14.59      5.68 o
  20   2   0        0.71        2.17      5.94 o
   3   3   0     6614.08     6515.94     90.19 o
   5   3   0     4053.14     4107.39     29.57 o
   7   3   0     5044.73     5009.34     51.42 o
   9   3   0     1377.96     1580.78      7.85 o
  11   3   0     1086.31     1056.61      8.22 o
  13   3   0      518.26      511.63      8.62 o
  15   3   0       48.66       58.36      5.31 o
  17   3   0        3.03       11.05      6.96 o
  19   3   0       45.46       44.70      6.97 o
   2   4   0   148622.34   150847.23    449.22 o
   6   4   0     8026.34     7711.70     59.94 o
   8   4   0     1649.13     1699.00     16.79 o
  10   4   0       13.41        7.84      4.77 o
  12   4   0      783.86      769.01      6.95 o
  14   4   0       34.37       30.01      5.89 o
  16   4   0       22.16       21.81      5.41 o
  18   4   0       13.93       16.17      5.61 o
  20   4   0       33.32       29.82      5.48 o
   1   5   0    39519.24    38275.04    296.35 o
   3   5   0    25242.24    25084.76    245.59 o
   5   5   0     8268.45     8021.28     90.55 o
   7   5   0     8735.87     9107.17     84.99 o
   9   5   0     2341.63     2297.01     23.04 o
  11   5   0      301.60      362.38      6.61 o
  13   5   0       38.66       62.41      5.43 o
  15   5   0       39.23       34.42      5.77 o
  17   5   0      662.68      615.86     14.57 o
  19   5   0        6.92        9.94      6.50 o
   0   6   0     6285.93     6113.14     32.44 o
   4   6   0     1197.03     1102.20     20.73 o
   6   6   0       13.39        8.45      5.26 o
   8   6   0     1927.07     1980.58     26.33 o
  12   6   0        9.27       16.24      5.82 o
  14   6   0      336.01      318.69      6.72 o
  16   6   0        7.13       18.27      5.55 o
  18   6   0       22.22       19.81      6.56 o
  20   6   0        8.88       12.33      6.72 o
   3   7   0      408.50      365.50     13.56 o
   5   7   0      389.56      353.47      6.76 o
   7   7   0      491.46      482.22     13.05 o
   9   7   0     1020.41      933.85     13.33 o
  11   7   0      302.29      354.50      6.72 o
  13   7   0       24.56       30.78      5.67 o
  15   7   0       53.75       70.72      7.10 o
  17   7   0        9.37        7.09      5.39 o
  19   7   0       64.65       66.96      6.11 o
   0   8   0    31491.81    29343.72   1091.81 o
   2   8   0    23928.06    21639.24    708.54 o
   4   8   0     2751.50     2982.40     38.03 o
   6   8   0     1107.83     1114.09     13.22 o
   8   8   0      479.33      469.80     11.28 o
  10   8   0      308.71      305.14     10.75 o
  12   8   0       17.41       25.03      5.39 o
  14   8   0       21.66       20.83      5.20 o
  16   8   0       91.55       94.76      6.78 o
  18   8   0       54.28       62.45      5.93 o
   1   9   0     1044.18     1112.31     16.27 o
   3   9   0     3422.51     3520.07     53.96 o
   5   9   0      659.30      665.90      9.41 o
   7   9   0     2610.16     2598.73     58.67 o
   9   9   0      379.89      445.39     12.13 o
  11   9   0        0.89        4.15      7.50 o
  13   9   0      221.88      217.54      6.24 o
  15   9   0       44.57       43.34      5.23 o
  17   9   0       78.42       68.41      6.37 o
   0  10   0      955.10      822.49     12.84 o
   2  10   0        1.57       11.88      6.74 o
   4  10   0      244.98      301.39      8.31 o
   6  10   0       27.93       33.52      6.04 o
   8  10   0      987.18     1038.92     20.07 o
  10  10   0      214.26      251.72      9.23 o
  12  10   0       30.08       37.82      7.00 o
  14  10   0      162.01      151.48      7.52 o
  16  10   0       59.47       64.83      6.27 o
  18  10   0        1.09        6.46      6.81 o
   1  11   0       43.97       32.30      7.63 o
   3  11   0      804.82      781.10      9.86 o
   5  11   0       34.15       43.52      5.97 o
   7  11   0        2.89        8.40      6.87 o
   9  11   0      424.72      465.83     11.59 o
  11  11   0       20.61       26.23      6.20 o
  13  11   0      125.71      113.08      6.28 o
  15  11   0       83.94       82.81      6.57 o
  17  11   0        8.96       24.88      7.91 o
   0  12   0     2938.46     2873.04     58.45 o
   2  12   0     1314.81     1244.50     19.03 o
   4  12   0      903.55      927.94     19.47 o
   6  12   0        0.89       -5.33      5.44 o
   8  12   0      261.05      255.57      8.79 o
  10  12   0       38.67       37.24      6.37 o
  12  12   0        2.18       16.19      6.32 o
  14  12   0       97.25       79.20      6.53 o
  16  12   0       17.61       17.49      6.36 o
   1  13   0      200.23      228.14      8.81 o
   3  13   0        1.29        7.63      6.37 o
   5  13   0        0.51       10.80      6.35 o
   7  13   0       75.18       86.21      6.56 o
   9  13   0       37.73       47.17      7.11 o
  11  13   0        3.54       12.85      6.49 o
  13  13   0       38.09       33.33      6.35 o
  15  13   0        6.98       10.25      6.87 o
   0  14   0      260.62      303.87     11.32 o
   2  14   0       27.26       34.66      7.76 o
   4  14   0       51.57       53.71      6.52 o
   6  14   0        3.05        3.31      6.84 o
   8  14   0       38.19       28.97      7.60 o
  10  14   0      174.70      178.57      8.85 o
  12  14   0       74.36       66.01      6.83 o
  14  14   0       27.11       20.85      6.81 o
   1  15   0        1.69        2.88      6.79 o
   3  15   0        9.24        8.66      7.94 o
   5  15   0       22.24       21.78      5.94 o
   7  15   0       21.33       33.15      6.21 o
   9  15   0       84.16       65.08      7.60 o
  11  15   0       53.28       52.63      7.64 o
  13  15   0       19.91       24.97      7.13 o
   0  16   0       69.55       75.36     12.25 o
   2  16   0       51.08       48.61      8.71 o
   4  16   0       87.09       88.08      8.13 o
   6  16   0       20.17       23.01      7.11 o
   8  16   0       20.71       19.97      6.56 o
  10  16   0       20.61        7.83      7.57 o
   1  17   0       16.06       18.30      7.80 o
   3  17   0       14.10       20.12      7.33 o
   5  17   0        0.74        1.62      6.92 o
   7  17   0        0.38        7.25      7.01 o
   9  17   0        5.25        8.30      7.76 o
   0  18   0        4.57        6.30     12.98 o
   2  18   0        0.88        1.38      9.22 o
   4  18   0       21.70       22.34      8.45 o
   6  18   0        0.85        6.87      7.69 o
   1  19   0        0.01        4.00      7.13 o
 -21   1   1        0.10        9.34      5.75 o
 -19   1   1       14.33       26.18      5.94 o
 -17   1   1      498.91      532.92      9.04 o
 -15   1   1      723.22      728.05     10.88 o
 -13   1   1       16.52       21.99      5.75 o
 -11   1   1      278.98      331.98      7.15 o
  -9   1   1        2.95       18.45      5.53 o
  -7   1   1       82.21       97.99      5.31 o
  -5   1   1     4841.54     4978.77     34.53 o
  -3   1   1     2418.23     2461.77     16.33 o
  -1   1   1     2083.82     2317.71     25.54 o
   1   1   1     1891.53     1842.36     21.12 o
   3   1   1    15304.24    15329.70     49.82 o
   5   1   1     4864.34     4689.03     35.88 o
   7   1   1    12570.64    12635.58     74.32 o
   9   1   1     7164.02     7145.30     30.41 o
  11   1   1      157.96      133.96      6.09 o
  13   1   1      423.56      357.02      6.49 o
  15   1   1       19.23       28.35      5.83 o
  17   1   1      103.65       89.96      5.84 o
  19   1   1        6.93        5.88      5.78 o
 -20   2   1        2.80        9.32      5.04 o
 -18   2   1      515.39      481.63     13.38 o
 -16   2   1      826.59      744.30      6.32 o
 -14   2   1     2239.27     2276.48     29.09 o
 -12   2   1     2008.17     1928.82     21.60 o
 -10   2   1     1173.37     1191.92     13.40 o
  -8   2   1     1116.10     1307.50      8.14 o
  -6   2   1     5150.69     4960.34     22.53 o
  -4   2   1    11978.57    12519.15     80.00 o
  -2   2   1    16227.88    15219.83     73.90 o
   0   2   1     6067.81     6138.50     36.74 o
   2   2   1     3865.88     4473.51     33.84 o
   4   2   1        9.39       13.67      6.14 o
   8   2   1     3050.86     3114.56     23.75 o
  10   2   1       80.81      112.99      6.63 o
  12   2   1      261.20      255.71      6.24 o
  14   2   1       66.41       46.67      6.16 o
  16   2   1        2.65       -0.95      6.66 o
  18   2   1      199.46      206.60      7.10 o
  20   2   1       80.30       68.41      6.54 o
 -21   3   1        2.77       10.56      6.40 o
 -19   3   1        8.59       17.05      6.52 o
 -17   3   1      320.45      318.81      6.83 o
 -15   3   1      488.22      475.08      8.67 o
 -13   3   1      904.21      872.20      8.31 o
  -9   3   1       46.51       29.48      5.54 o
  -7   3   1     2078.21     2012.91     12.21 o
  -5   3   1     2869.72     2599.18     33.02 o
  -3   3   1      226.19      209.78      8.69 o
  -1   3   1    61740.37    62666.99    224.05 o
   1   3   1      544.11      554.30     13.52 o
   3   3   1      536.12      395.00      9.52 o
   5   3   1     1032.85      824.02      8.97 o
   7   3   1     6947.70     6763.05     40.97 o
   9   3   1     4626.40     4816.11     40.58 o
  11   3   1      352.17      301.07      6.31 o
  13   3   1     2328.63     2153.78     28.90 o
  15   3   1        3.86       13.45      5.50 o
  17   3   1      262.30      232.45      6.95 o
  19   3   1        1.10        6.85      6.13 o
 -20   4   1       29.26       27.02      6.10 o
 -18   4   1      469.83      442.95      9.18 o
 -16   4   1       39.68       48.10      4.92 o
 -14   4   1      493.60      469.28     10.08 o
 -12   4   1      525.84      540.03      6.78 o
 -10   4   1      297.97      268.30      5.65 o
  -8   4   1      866.78      775.87     12.18 o
  -6   4   1      260.82      288.12      6.26 o
  -4   4   1     5705.51     5823.73     38.18 o
  -2   4   1     4772.01     4869.12     42.10 o
   0   4   1    36491.91    35842.91    214.37 o
   2   4   1     5844.90     5436.22     87.76 o
   4   4   1     1149.17     1227.89     17.24 o
   6   4   1     1796.94     1906.36     17.26 o
   8   4   1      352.62      369.95      6.43 o
  10   4   1     1977.35     2197.50     14.63 o
  12   4   1       22.97       16.97      5.55 o
  14   4   1        9.43       12.33      5.12 o
  16   4   1      197.96      187.87      7.61 o
  18   4   1       31.46       33.68      6.41 o
 -21   5   1        0.07        1.98      6.23 o
 -19   5   1      138.71      137.45     11.15 o
 -17   5   1       20.45       34.47      5.52 o
 -15   5   1      792.53      800.72     15.25 o
 -13   5   1       20.94       18.80      4.54 o
 -11   5   1      865.00      852.07     17.27 o
  -9   5   1      257.44      278.67      5.55 o
  -7   5   1      661.88      611.68      7.85 o
  -5   5   1     7385.10     7715.15     50.10 o
  -1   5   1    26436.05    25671.31    251.61 o
   1   5   1    14719.50    14879.24     93.17 o
   3   5   1       52.61       42.70      7.04 o
   5   5   1     4360.59     4548.61     48.02 o
   7   5   1     4807.01     4460.65     32.46 o
   9   5   1     1598.21     1540.72     22.12 o
  11   5   1       63.31       57.26      5.44 o
  13   5   1       51.14       51.61      5.96 o
  15   5   1       16.82       22.95      5.10 o
  17   5   1       23.29       22.34      5.35 o
  19   5   1        8.25        7.57      7.40 o
 -20   6   1        8.67       13.23      7.08 o
 -18   6   1       54.64       57.30      5.69 o
 -16   6   1      213.03      200.17      6.11 o
 -14   6   1     1406.26     1334.68     48.62 o
 -12   6   1     1379.45     1358.75     16.47 o
 -10   6   1     1153.14     1057.68     18.62 o
  -8   6   1       11.09       16.85      5.26 o
  -6   6   1       58.34       91.17      5.26 o
  -4   6   1       20.11        4.89      5.41 o
  -2   6   1     1839.10     1520.60     21.79 o
   0   6   1       11.77       12.54      7.68 o
   2   6   1     1664.71     1392.63     32.27 o
   4   6   1      986.19     1113.24     14.67 o
   6   6   1      638.34      785.91     11.96 o
   8   6   1      844.93      760.04      9.96 o
  10   6   1       71.85       56.00      5.92 o
  12   6   1      106.77       96.92      5.26 o
  14   6   1        3.22        7.10      5.18 o
  16   6   1       60.08       63.94      6.16 o
  18   6   1       26.99       31.98      6.01 o
 -19   7   1       28.01       31.71      8.29 o
 -17   7   1       40.50       43.23      6.61 o
 -15   7   1      725.54      698.26     15.67 o
 -13   7   1      861.16      923.23     19.83 o
 -11   7   1      100.74       85.44      5.21 o
  -9   7   1       11.33       13.01      5.14 o
  -7   7   1     3884.01     3679.87     51.68 o
  -5   7   1      471.33      464.52      7.49 o
  -3   7   1     4458.76     4908.82     39.62 o
  -1   7   1     1375.40     1528.08     13.14 o
   1   7   1     1781.14     1865.89     31.48 o
   3   7   1     1521.04     1520.25     20.63 o
   5   7   1      778.11      743.19      9.29 o
   7   7   1     2167.31     2128.45     24.25 o
   9   7   1      595.31      608.92     10.98 o
  11   7   1      530.28      493.52      7.11 o
  13   7   1      595.08      564.80      8.46 o
  15   7   1       15.00       16.17      5.32 o
  17   7   1        0.52       -1.45      6.20 o
 -20   8   1        0.03        4.04      6.76 o
 -18   8   1        6.32        0.37      5.87 o
 -16   8   1        2.67        8.63      5.66 o
 -14   8   1        2.89        8.48      5.34 o
 -12   8   1      427.33      413.91     11.78 o
 -10   8   1       64.11       70.14      5.85 o
  -8   8   1      151.73      126.88      5.45 o
  -6   8   1        1.43        7.55      5.97 o
  -4   8   1     2370.33     2188.43     51.56 o
  -2   8   1     1511.51     1681.29     17.40 o
   0   8   1     5850.65     5423.34    207.28 o
   2   8   1    11219.57    11104.15     87.27 o
   4   8   1       77.50      105.15      9.89 o
   6   8   1     1647.30     1763.69     20.39 o
   8   8   1       11.14       14.49      6.27 o
  10   8   1        0.63        8.54      5.45 o
  12   8   1      221.22      239.82      6.41 o
  14   8   1      190.66      190.69      6.26 o
  16   8   1       24.21       19.06      8.46 o
  18   8   1       55.37       54.72      6.93 o
 -19   9   1      100.81       84.39      6.50 o
 -17   9   1        7.22       19.12      5.86 o
 -15   9   1       43.84       56.95      6.20 o
 -13   9   1      354.45      372.82     14.85 o
 -11   9   1       56.59       75.26      6.54 o
  -9   9   1      164.77      163.03      6.67 o
  -7   9   1        0.05       11.09      6.17 o
  -5   9   1     1039.28     1014.54     11.05 o
  -3   9   1       45.34       61.55      7.75 o
  -1   9   1    10326.58    10428.87     83.83 o
   1   9   1     3230.91     3043.20     47.82 o
   3   9   1      567.56      522.58     16.10 o
   5   9   1      354.62      357.32      7.61 o
   7   9   1      318.01      282.67      8.18 o
   9   9   1        2.69       13.18      6.51 o
  11   9   1       76.00       86.70      5.74 o
  13   9   1        0.31        1.84      5.50 o
  15   9   1       85.05       89.82      6.00 o
  17   9   1       15.12        9.84      6.59 o
 -18  10   1       20.97       21.58      5.92 o
 -16  10   1       51.94       49.45      6.15 o
 -14  10   1       20.88       39.79      6.11 o
 -12  10   1      231.34      227.01     12.80 o
 -10  10   1      379.55      364.41     12.60 o
  -8  10   1      800.26      812.40     14.88 o
  -6  10   1      245.49      242.72      8.59 o
  -4  10   1      492.25      500.13      8.70 o
  -2  10   1     3827.04     3567.75     30.25 o
   0  10   1       26.03       29.95      6.77 o
   2  10   1      475.03      504.37      8.74 o
   4  10   1      111.77      118.36      6.51 o
   6  10   1        3.03        4.69      6.14 o
   8  10   1      113.11      129.56      7.46 o
  10  10   1       52.53       51.47      7.80 o
  12  10   1       33.33       37.79      6.17 o
  14  10   1      179.84      173.33      6.64 o
  16  10   1       37.50       33.44      6.88 o
 -17  11   1        3.22       -1.93      5.65 o
 -15  11   1       48.54       46.51      6.88 o
 -13  11   1      181.14      158.83      6.63 o
 -11  11   1       32.58       30.14      6.43 o
  -9  11   1       66.70       89.47      7.52 o
  -7  11   1      593.60      547.07     12.01 o
  -5  11   1       75.49       75.23      5.89 o
  -3  11   1       50.91       50.84      6.25 o
  -1  11   1      384.92      441.65      8.67 o
   1  11   1     1788.44     1778.73     15.24 o
   3  11   1      489.44      499.97      8.76 o
   5  11   1      335.64      382.82     10.11 o
   7  11   1       65.58       70.76      7.05 o
   9  11   1      275.26      307.88     12.00 o
  11  11   1      365.51      334.56     10.40 o
  13  11   1       86.56       70.23      6.64 o
  15  11   1        3.00        8.43      6.34 o
 -16  12   1        4.64       11.05      6.19 o
 -14  12   1       56.31       51.00      7.66 o
 -12  12   1       15.60       12.47      6.10 o
 -10  12   1      106.58      103.70      6.60 o
  -8  12   1       61.32       61.19      6.43 o
  -6  12   1      226.33      218.87      7.21 o
  -4  12   1      130.63      129.82     10.57 o
  -2  12   1      125.59      124.19      7.21 o
   0  12   1      178.21      195.89      8.40 o
   2  12   1      594.72      553.64     11.04 o
   4  12   1       91.98      104.63      7.72 o
   6  12   1       35.64       38.82      6.70 o
   8  12   1        3.92       12.01      6.33 o
  10  12   1        0.02        3.93      6.48 o
  12  12   1      128.26      118.41      7.27 o
  14  12   1       39.25       31.85      5.99 o
 -15  13   1        9.66        9.93      6.31 o
 -13  13   1        3.24        4.52      6.10 o
 -11  13   1       16.07       15.75      6.51 o
  -9  13   1      119.48      110.34      6.36 o
  -7  13   1       31.81       26.24      7.24 o
  -5  13   1       69.64       71.66      7.26 o
  -3  13   1       11.66       13.15      6.67 o
  -1  13   1     2188.88     2176.79     24.09 o
   1  13   1     1010.77     1014.66     16.11 o
   3  13   1       79.64       93.52      7.70 o
   5  13   1      176.35      180.91      7.61 o
   7  13   1       10.64       14.42      6.67 o
   9  13   1       43.12       36.75      6.06 o
  11  13   1       44.07       47.30      6.69 o
  13  13   1        6.63        7.12      6.95 o
 -14  14   1       16.46       19.51      7.81 o
 -12  14   1        0.24        3.56      5.72 o
 -10  14   1       32.20       23.91      7.02 o
  -8  14   1      222.09      244.19      7.62 o
  -6  14   1      110.12      117.68      8.02 o
  -4  14   1      128.90      127.12      6.83 o
  -2  14   1      754.44      784.38     10.86 o
   0  14   1       14.26       27.73      6.21 o
   2  14   1      276.77      247.10      8.62 o
   4  14   1        0.57        3.54      5.82 o
   6  14   1       22.69       32.66      6.50 o
   8  14   1       11.13        8.74      5.93 o
  10  14   1        7.48        9.30      6.37 o
  12  14   1        4.01       10.94      7.45 o
 -13  15   1        0.28       -1.33      7.17 o
 -11  15   1        1.19        8.71      7.39 o
  -9  15   1       30.73       39.09      6.34 o
  -7  15   1       37.49       42.87      7.40 o
  -5  15   1        9.44        6.35      7.12 o
  -3  15   1       14.27       22.73      6.81 o
  -1  15   1       64.31       58.35      7.19 o
   1  15   1      105.30       87.54      7.44 o
   3  15   1      183.69      187.11      7.59 o
   5  15   1      122.59      123.61      7.44 o
   7  15   1       13.41       17.05      6.22 o
   9  15   1       80.11       82.57      7.57 o
  11  15   1       22.27       17.95      7.24 o
 -12  16   1       15.80       15.49      7.16 o
 -10  16   1       14.88       21.20      7.43 o
  -8  16   1       66.94       60.16      6.51 o
  -6  16   1       14.69       15.34      7.97 o
  -4  16   1        0.32        2.56      6.67 o
  -2  16   1       53.28       49.21      7.10 o
   0  16   1        0.15       14.17      8.43 o
   2  16   1        3.28       12.40      6.81 o
   4  16   1       61.64       62.30      7.36 o
   6  16   1        5.43        1.83      6.52 o
   8  16   1        1.11        5.55      6.80 o
  10  16   1        1.64        5.88      8.56 o
  -9  17   1        0.47        3.13      6.60 o
  -7  17   1        0.27        5.94      6.97 o
  -5  17   1        0.00        4.56      7.01 o
  -3  17   1       11.75        6.17      7.77 o
  -1  17   1      115.16       95.86      8.99 o
   1  17   1      213.64      160.83      8.96 o
   3  17   1       27.95       15.29      7.39 o
   5  17   1       12.91        8.05      7.83 o
   7  17   1        6.76       20.56      8.65 o
  -8  18   1       18.19       16.76     13.50 o
  -6  18   1       10.84        9.93      7.69 o
  -4  18   1        2.82        6.81      8.04 o
  -2  18   1       64.73       51.91      9.41 o
   0  18   1        1.53        4.99      8.06 o
   2  18   1       17.39       13.53      7.96 o
   4  18   1        2.17        6.97      8.17 o
   6  18   1        4.20        2.95      8.72 o
  -3  19   1        1.85       10.39     10.76 o
  -1  19   1        2.49        9.82      7.69 o
   1  19   1        0.14       -2.65     15.95 o
 -22   0   2       10.77       10.60      9.05 o
 -20   0   2      168.80      150.67     10.11 o
 -18   0   2       55.79       66.30      6.99 o
 -16   0   2        3.54       13.14      6.54 o
 -14   0   2      218.25      208.75      7.44 o
 -12   0   2     3355.58     3612.38     20.09 o
 -10   0   2    15907.59    17165.93    240.43 o
  -8   0   2    13533.39    13800.11    150.11 o
  -6   0   2    13434.38    13117.33    106.33 o
  -4   0   2    43066.55    42726.28    555.33 o
  -2   0   2      184.76      134.69     14.20 o
   0   0   2    24979.02    24850.10    174.34 o
   2   0   2    17178.20    16196.74    149.10 o
   4   0   2      874.06      946.39     16.54 o
   6   0   2     6759.87     6584.71     57.94 o
   8   0   2        4.15        5.94      8.27 o
  10   0   2      205.14      183.43      8.37 o
  12   0   2     2177.43     2237.94     28.57 o
  16   0   2        4.17       28.03      8.60 o
  18   0   2      345.81      315.56     17.83 o
 -21   1   2       44.37       43.55      6.07 o
 -17   1   2       10.26       19.38      4.71 o
 -15   1   2       40.86       55.07      4.66 o
 -13   1   2      239.24      257.20      5.54 o
  -9   1   2    17769.37    18424.98    166.23 o
  -7   1   2     2670.27     2594.98     24.38 o
  -5   1   2    23718.84    23962.57    398.85 o
  -3   1   2    18219.40    17476.20    163.55 o
  -1   1   2      247.56      284.50     12.66 o
   1   1   2    26543.69    27332.02     90.96 o
   3   1   2     1117.18     1167.03     10.48 o
   5   1   2      607.48      577.29      8.40 o
   7   1   2     1270.30     1189.11     14.58 o
   9   1   2     2479.91     2571.80     21.58 o
  11   1   2     1234.02     1229.74      8.43 o
  13   1   2     1556.94     1466.41     15.90 o
  15   1   2        0.50        6.58      6.63 o
  17   1   2      149.15      148.08     11.33 o
  19   1   2      106.76       93.08      6.72 o
 -22   2   2        0.08        1.67      6.88 o
 -20   2   2        3.79        3.64      5.70 o
 -18   2   2       63.49       58.35      4.48 o
 -16   2   2      201.27      198.91      5.33 o
 -14   2   2      341.22      298.22      7.12 o
 -12   2   2      549.47      521.71      6.13 o
 -10   2   2      683.25      682.00      8.44 o
  -8   2   2      805.80      790.12      8.03 o
  -6   2   2     2919.99     2866.31     36.54 o
  -4   2   2     1011.06      959.50     11.35 o
  -2   2   2       24.47       45.26      8.59 o
   0   2   2      416.43      403.55     12.43 o
   2   2   2     5886.34     6435.83     41.90 o
   4   2   2     2637.47     2781.99     27.31 o
   6   2   2      504.57      588.67      8.86 o
   8   2   2       28.67       26.34      5.87 o
  10   2   2        2.20        4.30      5.84 o
  12   2   2     1439.53     1357.54     14.07 o
  14   2   2       65.13       73.67      5.42 o
  16   2   2      112.52      120.06      6.42 o
  18   2   2        6.66        7.99      6.39 o
 -21   3   2        2.46        6.43      5.32 o
 -19   3   2       66.62       65.75      5.09 o
 -17   3   2      144.16      156.33      6.85 o
 -15   3   2       16.43       13.98      5.26 o
 -13   3   2        0.09       -1.85      4.49 o
 -11   3   2       32.57       26.02      4.82 o
  -9   3   2     3587.31     3747.65     35.48 o
  -7   3   2    16694.30    16972.78    115.20 o
  -5   3   2     8361.77     8332.13     44.27 o
  -3   3   2    21560.45    21171.99    134.93 o
  -1   3   2    35181.11    34720.33    320.15 o
   1   3   2      353.92      437.33     13.01 o
   3   3   2     7705.28     7529.94     31.50 o
   5   3   2     2791.28     2899.30     28.78 o
   7   3   2     1058.62     1002.30      8.79 o
   9   3   2       10.66       14.39      5.70 o
  11   3   2     1214.47     1157.33      8.39 o
  13   3   2     1579.06     1637.86     12.77 o
  15   3   2        1.02       11.35      5.62 o
  17   3   2       81.01       77.50      7.38 o
  19   3   2       61.45       48.59      6.30 o
 -22   4   2        8.72       12.82      5.84 o
 -20   4   2       77.09       60.52      5.81 o
 -18   4   2       28.54       22.42      4.74 o
 -16   4   2      248.08      252.68      7.18 o
 -14   4   2      717.43      722.39      6.95 o
 -12   4   2      683.72      790.50     11.88 o
 -10   4   2     5996.00     6052.52     62.49 o
  -8   4   2    10195.34    10683.48    112.50 o
  -6   4   2     8024.73     7543.37     51.09 o
  -4   4   2     1205.67     1093.57     10.69 o
  -2   4   2     7034.56     5908.02    144.19 o
   0   4   2      570.11      489.48     12.17 o
   4   4   2       41.40       35.82      5.78 o
   6   4   2     3561.58     3401.96     12.51 o
   8   4   2      128.57      145.12      5.41 o
  10   4   2      880.48      837.37     10.70 o
  12   4   2      426.32      470.16      7.23 o
  14   4   2      468.15      531.88      6.59 o
  16   4   2      179.73      197.46      6.11 o
  18   4   2      198.42      198.84     16.20 o
 -21   5   2       27.26       26.40      5.63 o
 -19   5   2       12.29       15.64      6.47 o
 -17   5   2        0.79       -0.78      4.69 o
 -13   5   2     1199.17     1180.50     22.35 o
 -11   5   2      971.79     1030.58     12.37 o
  -9   5   2     3190.97     3382.37     35.86 o
  -7   5   2      455.58      401.80      7.12 o
  -5   5   2      151.10      160.59      6.22 o
  -3   5   2    21180.14    20878.04    153.88 o
  -1   5   2    12778.19    11457.84    270.46 o
   1   5   2     1395.99     1503.91     14.49 o
   3   5   2      185.40      205.79      6.92 o
   7   5   2     2279.62     2271.03     20.91 o
   9   5   2     1034.83     1074.62     11.34 o
  11   5   2     1595.76     1522.76      8.96 o
  13   5   2      540.28      506.10     13.74 o
  15   5   2       25.86       25.84      5.26 o
  17   5   2      140.14      143.37      6.76 o
 -20   6   2       23.71       32.21      7.08 o
 -18   6   2       10.47        8.21      4.87 o
 -16   6   2       38.38       47.56      5.41 o
 -14   6   2      938.44      877.27     12.13 o
 -12   6   2       12.30       10.87      5.03 o
 -10   6   2       93.91       86.00      5.11 o
  -8   6   2       29.22       19.42      5.43 o
  -6   6   2      152.32      165.31      6.34 o
  -4   6   2     2863.75     3046.93     25.14 o
  -2   6   2     1385.95     1351.09     11.89 o
   0   6   2       39.59       13.07      7.82 o
   6   6   2      196.11      168.37      6.16 o
   8   6   2      385.18      412.86      7.57 o
  10   6   2      214.76      197.74      6.92 o
  12   6   2      987.22      927.39     11.21 o
  14   6   2        2.77       12.19      5.52 o
  16   6   2       99.32       92.84      8.49 o
  18   6   2        7.77       12.37      5.45 o
 -21   7   2        2.53       14.55      6.39 o
 -19   7   2       39.93       29.39      5.26 o
 -17   7   2        6.29       17.92      5.57 o
 -15   7   2      434.85      415.55     11.69 o
 -13   7   2        9.22       13.61      4.94 o
 -11   7   2        1.31       10.86      4.83 o
  -9   7   2      642.70      695.35     12.73 o
  -7   7   2     6450.76     6450.10     89.75 o
  -5   7   2     1154.49      925.76      8.49 o
  -3   7   2     7082.21     6625.02    145.97 o
  -1   7   2     7581.45     7422.78    199.20 o
   1   7   2       81.53       77.06      7.37 o
   3   7   2      862.72      771.28     10.25 o
   5   7   2     1989.72     2173.47     27.17 o
   9   7   2       75.80       73.18      5.59 o
  11   7   2     1535.03     1453.19     15.06 o
  13   7   2        0.14       10.63      6.13 o
  15   7   2       22.92       22.01      5.83 o
  17   7   2        0.00        4.61      6.13 o
 -20   8   2        0.09        8.64      6.34 o
 -18   8   2       74.34       60.59      5.75 o
 -16   8   2        3.65       17.41      5.94 o
 -14   8   2      638.14      637.34      8.73 o
 -12   8   2      375.40      387.79      9.25 o
 -10   8   2     1408.36     1468.30     26.73 o
  -8   8   2     1263.93     1220.13     14.92 o
  -6   8   2     3124.47     3081.20     20.06 o
  -4   8   2      218.95      198.77      7.65 o
  -2   8   2     7322.99     6525.72    162.85 o
   0   8   2      242.83      202.42      7.47 o
   2   8   2       62.75       31.00      7.12 o
   4   8   2       15.36       16.36      6.35 o
   6   8   2     2185.62     2265.17     35.32 o
   8   8   2       62.56       56.09      6.46 o
  10   8   2      641.25      643.60      7.59 o
  12   8   2      118.73      137.79      5.61 o
  14   8   2      110.29      120.44      6.15 o
  16   8   2      128.06      113.90      6.50 o
 -19   9   2       26.98       27.90      5.98 o
 -17   9   2        0.19        0.53      5.60 o
 -15   9   2       18.11       25.73      5.34 o
 -13   9   2      464.91      494.02     13.54 o
 -11   9   2     1005.89     1020.65     10.12 o
  -9   9   2      549.60      564.52     10.11 o
  -7   9   2      165.53      128.40      6.03 o
  -5   9   2     1388.30     1335.89     15.26 o
  -3   9   2      906.15      914.35      9.83 o
  -1   9   2     6595.47     6584.45     22.39 o
   1   9   2     2053.13     2018.30     37.63 o
   3   9   2      321.52      342.87      8.18 o
   5   9   2      307.28      291.11      7.18 o
   7   9   2      551.39      532.05     11.17 o
   9   9   2      430.15      410.19      7.95 o
  11   9   2      713.64      715.86     16.31 o
  13   9   2      117.61      113.62      6.00 o
  15   9   2        8.96       15.59      6.25 o
 -18  10   2        2.57        6.35      6.05 o
 -16  10   2      257.95      236.55      6.91 o
 -14  10   2      232.56      225.84      8.76 o
 -12  10   2        0.24        8.13      5.10 o
 -10  10   2       54.94       59.90      5.23 o
  -8  10   2        6.83       12.94      5.60 o
  -6  10   2      165.00      181.60      6.80 o
  -4  10   2       68.84       77.28      7.98 o
  -2  10   2      182.66      187.78      7.09 o
   0  10   2      337.78      333.17      7.90 o
   2  10   2        0.29        4.40      6.02 o
   4  10   2      367.44      410.95     10.53 o
   6  10   2       85.94      121.77      6.96 o
   8  10   2      288.47      288.12      7.97 o
  10  10   2      362.63      376.33     10.95 o
  12  10   2       44.19       34.73      6.17 o
  14  10   2       32.46       19.83      6.09 o
  16  10   2        0.65        4.73      6.51 o
 -19  11   2        0.13       13.57      6.89 o
 -17  11   2        9.59       10.56      6.82 o
 -15  11   2      114.61      100.54      8.42 o
 -13  11   2       33.93       28.66      5.84 o
 -11  11   2       18.58       26.71      6.09 o
  -9  11   2       48.18       67.94      6.16 o
  -7  11   2      350.42      360.84     10.72 o
  -5  11   2      344.36      338.88      7.41 o
  -3  11   2     1545.16     1471.65     22.67 o
  -1  11   2      882.05      874.63      9.84 o
   1  11   2      108.72      130.08      8.45 o
   3  11   2       18.61       15.37      6.50 o
   5  11   2      674.50      686.53     16.77 o
   7  11   2      144.45      185.56      6.71 o
   9  11   2      475.78      468.25     12.06 o
  11  11   2      189.82      170.05      7.12 o
  13  11   2       73.40       73.33      5.93 o
  15  11   2       32.77       29.88      5.98 o
 -18  12   2        1.80        1.60      6.78 o
 -16  12   2       27.98       30.74      7.94 o
 -14  12   2       30.56       38.35      5.61 o
 -12  12   2      211.49      195.09      7.05 o
 -10  12   2      240.87      240.00      9.78 o
  -8  12   2      378.30      384.93      7.41 o
  -6  12   2      402.91      391.79      7.80 o
  -4  12   2      384.49      350.82      7.35 o
  -2  12   2     1490.66     1403.28     14.55 o
   0  12   2       94.07       92.54      6.61 o
   2  12   2        0.37       11.81      6.89 o
   4  12   2      131.69      151.47      7.29 o
   6  12   2      392.40      403.82      9.79 o
   8  12   2        3.76        0.51      6.38 o
  10  12   2       87.41       84.50      6.33 o
  12  12   2       34.72       41.63      6.98 o
  14  12   2       11.49       12.43      6.56 o
 -17  13   2        1.49       10.43      6.76 o
 -15  13   2       15.59        8.44      7.03 o
 -13  13   2        8.75       12.37      6.45 o
 -11  13   2      104.21      107.31      7.17 o
  -9  13   2      466.34      509.38     13.96 o
  -7  13   2        6.86        9.50      8.28 o
  -5  13   2       95.40       77.13      6.67 o
  -3  13   2      106.50      107.23      7.41 o
  -1  13   2      669.47      656.54     11.72 o
   1  13   2     2196.93     2341.59     62.14 o
   3  13   2       15.00       15.00      6.33 o
   5  13   2       66.01       65.86      6.73 o
   7  13   2      109.80      106.12      7.68 o
   9  13   2      128.75      118.49      9.96 o
  11  13   2      139.88      110.61      7.27 o
  13  13   2        3.30       10.71      7.00 o
 -16  14   2       14.85       15.35      7.28 o
 -14  14   2       22.91       17.94      7.25 o
 -12  14   2       18.79       23.72      6.62 o
 -10  14   2       49.24       43.19      7.05 o
  -8  14   2       35.56       39.49      6.46 o
  -6  14   2       47.91       48.88      6.53 o
  -4  14   2       50.31       51.00      7.20 o
  -2  14   2        3.26       11.68      8.69 o
   0  14   2      352.62      313.33      7.71 o
   2  14   2      183.73      187.91      7.73 o
   4  14   2       57.97       55.64      7.74 o
   6  14   2        8.93       14.79      6.44 o
   8  14   2       93.97       75.12      6.96 o
  10  14   2       92.18       64.12      9.27 o
  12  14   2       19.67       22.40      7.96 o
 -13  15   2        0.73        5.68      7.05 o
 -11  15   2        8.75        9.05      6.43 o
  -9  15   2       15.29       11.01      6.12 o
  -7  15   2        0.07       -2.79      6.27 o
  -5  15   2       88.26       85.14      7.12 o
  -3  15   2      322.57      294.04      9.90 o
  -1  15   2      194.35      211.19      7.66 o
   1  15   2       12.09       12.75      6.19 o
   3  15   2       20.45       29.48      6.50 o
   5  15   2       69.79       77.98      8.50 o
   7  15   2      114.00      122.97      7.05 o
   9  15   2       37.45       27.37      7.00 o
  11  15   2        0.07        6.64      7.09 o
 -12  16   2        3.65        9.15      6.60 o
 -10  16   2       38.04       47.64      7.04 o
  -8  16   2       50.84       51.79      7.38 o
  -6  16   2       16.99       19.68      6.87 o
  -4  16   2       45.77       34.23      7.24 o
  -2  16   2      151.18      132.92      8.21 o
   0  16   2      144.55      135.15      7.21 o
   2  16   2       60.47       70.99      6.48 o
   4  16   2        2.53        6.19      6.73 o
   6  16   2        1.64        6.79      6.85 o
   8  16   2        1.69       19.77      7.38 o
 -11  17   2        7.25        7.75      7.16 o
  -9  17   2       38.20       31.81      7.43 o
  -7  17   2        0.38       14.87      7.07 o
  -5  17   2       41.26       32.37      7.69 o
  -3  17   2       11.07        4.17      7.30 o
  -1  17   2      120.59       90.71      7.85 o
   1  17   2      240.77      206.82      8.77 o
   3  17   2        2.98        9.92      7.01 o
   5  17   2       10.63        6.16      6.96 o
   7  17   2        6.51        3.71      8.08 o
  -8  18   2       11.73       16.74      7.37 o
  -6  18   2       22.14       16.76      8.09 o
  -4  18   2        1.22        3.50      8.06 o
  -2  18   2       17.03       14.11      8.18 o
   0  18   2        4.89       -0.74      7.34 o
   2  18   2       96.92       77.20      7.44 o
   4  18   2       41.88       33.37      8.26 o
  -3  19   2       13.93       17.44     11.18 o
  -1  19   2        2.24       14.83     13.22 o
 -23   1   3       10.94       20.82      5.75 o
 -21   1   3      228.32      207.91      7.06 o
 -19   1   3      184.89      187.49      6.04 o
 -17   1   3      109.61      114.48      4.80 o
 -15   1   3       46.58       57.13      5.19 o
 -11   1   3      959.28     1006.15     14.41 o
  -9   1   3      846.63      745.31      6.84 o
  -7   1   3     1593.77     1619.81     12.35 o
  -5   1   3     2215.10     2024.43     17.08 o
  -3   1   3     2584.28     2381.13     18.47 o
  -1   1   3     6753.18     6984.48     31.29 o
   1   1   3     9646.55    10500.27     35.04 o
   3   1   3     1004.65     1020.73     11.35 o
   5   1   3      166.65      181.68      6.90 o
   7   1   3      174.03      131.51      6.06 o
   9   1   3        1.22        3.75      5.24 o
  11   1   3      103.87      113.62      6.66 o
  13   1   3      298.18      314.11      6.79 o
  15   1   3       53.87       31.85      5.64 o
  17   1   3        0.55       11.04      5.49 o
 -22   2   3       79.33       78.90      5.46 o
 -20   2   3       11.72       15.44      4.90 o
 -18   2   3        0.47        6.04      4.65 o
 -16   2   3      108.96      103.73      4.54 o
 -14   2   3      464.18      460.16      6.33 o
 -12   2   3      156.70      140.24      5.33 o
 -10   2   3     5134.77     6195.07     66.59 o
  -8   2   3     3899.82     3476.96     39.16 o
  -6   2   3     5333.62     4904.98     45.62 o
  -4   2   3    15654.85    15680.27    102.00 o
  -2   2   3    27046.93    25984.37     85.70 o
   0   2   3    37973.58    37102.70    184.47 o
   2   2   3     5630.59     5055.69     29.43 o
   4   2   3    15283.48    15987.54    175.25 o
   6   2   3     1210.39     1134.26      8.77 o
   8   2   3      257.34      292.68      6.59 o
  10   2   3       55.07       59.09      6.00 o
  12   2   3      846.83      935.36     13.49 o
  14   2   3       11.23        7.93      4.90 o
  16   2   3        1.05        7.29      6.90 o
  18   2   3        0.43        7.22      7.19 o
 -23   3   3        0.07        8.33      5.87 o
 -21   3   3      152.59      166.64      8.64 o
 -19   3   3       54.17       55.33      4.77 o
 -17   3   3      646.42      658.09      8.50 o
 -15   3   3      302.13      321.03      6.05 o
 -13   3   3      110.05      122.65      5.49 o
 -11   3   3        7.68       15.51      5.11 o
  -9   3   3     4299.06     4473.56     52.14 o
  -7   3   3      559.09      617.51      7.88 o
  -5   3   3    10678.66    10687.04     65.00 o
  -3   3   3     2134.64     2242.59     14.49 o
  -1   3   3    11186.96    12391.03    109.05 o
   1   3   3     9108.44     9039.24     72.01 o
   3   3   3       26.52       35.39      6.98 o
   5   3   3       26.80       18.51      5.87 o
   7   3   3      265.73      283.82      5.88 o
   9   3   3      135.90      128.62      5.77 o
  11   3   3      905.95      976.13     18.96 o
  13   3   3      249.18      233.06      5.64 o
  15   3   3       14.96       18.26      6.74 o
  17   3   3       24.37       20.42      7.12 o
 -22   4   3        0.02        6.29      5.38 o
 -20   4   3        0.21        3.08      4.51 o
 -18   4   3       76.77       86.50      5.45 o
 -16   4   3       17.79       16.71      5.49 o
 -14   4   3      627.59      590.97      8.03 o
 -12   4   3       85.61      102.58      4.77 o
 -10   4   3      328.04      366.81      6.28 o
  -8   4   3      190.81      165.14      5.58 o
  -6   4   3     2154.69     2405.94     20.25 o
  -4   4   3     5174.29     4897.25     43.56 o
  -2   4   3       98.43       97.85      8.97 o
   0   4   3      485.20      452.97     11.66 o
   2   4   3      152.88      174.16      7.86 o
   4   4   3      675.19      718.78      8.16 o
   8   4   3       71.45       58.28      6.27 o
  10   4   3       12.48       16.35      5.39 o
  12   4   3      126.19      129.92      6.58 o
  14   4   3       10.62       14.75      4.93 o
  16   4   3       29.77       24.55      6.07 o
 -23   5   3       24.20       28.55     14.46 o
 -21   5   3      108.96      102.82      5.21 o
 -19   5   3      290.75      291.52      6.74 o
 -17   5   3        9.49        8.85      5.51 o
 -15   5   3       18.28       14.18      5.25 o
 -13   5   3        1.98        9.82      5.13 o
 -11   5   3       16.07       14.43      4.93 o
  -9   5   3       34.28       42.85      5.07 o
  -7   5   3      324.78      315.70      6.83 o
  -5   5   3      423.28      482.38      8.01 o
   1   5   3     1172.66     1267.36     12.97 o
   3   5   3     1294.62     1378.08     12.69 o
   5   5   3      496.47      472.39      7.81 o
   7   5   3       85.39       76.14      5.82 o
   9   5   3      157.99      163.36      5.85 o
  11   5   3      284.60      276.11      6.63 o
  13   5   3      234.28      232.21      6.73 o
  15   5   3       76.37       57.62      5.56 o
  17   5   3        8.19        5.88      6.34 o
 -22   6   3       31.87       34.42      6.00 o
 -20   6   3        1.15        4.07      5.00 o
 -18   6   3        4.29       14.08      4.45 o
 -16   6   3      515.99      536.76     11.10 o
 -14   6   3      125.07      124.39      5.12 o
 -12   6   3      153.67      173.89      5.51 o
 -10   6   3       56.15       28.23      5.29 o
  -8   6   3      256.62      221.97      5.57 o
  -6   6   3     8749.34     8225.41     65.15 o
  -4   6   3      239.09      277.86      7.70 o
  -2   6   3      369.92      349.25      8.04 o
   0   6   3     1786.98     1687.78     18.03 o
   2   6   3     1129.37      925.79     10.05 o
   4   6   3     2017.14     1992.20     19.11 o
   6   6   3     1645.39     1571.58     16.73 o
   8   6   3        3.05        8.28      5.48 o
  10   6   3        8.42       12.65      6.22 o
  12   6   3       13.42       15.93      5.47 o
  14   6   3       44.33       38.70      5.41 o
  16   6   3       36.61       40.22      6.20 o
 -21   7   3       52.76       69.06      6.87 o
 -19   7   3      107.63       92.69      5.56 o
 -17   7   3      165.45      185.34      5.81 o
 -15   7   3      203.57      251.81      6.49 o
 -13   7   3       46.34       52.42      5.79 o
 -11   7   3      462.21      440.02      6.55 o
  -9   7   3     1154.71     1009.59     11.81 o
  -7   7   3     1392.32     1315.86      8.73 o
  -5   7   3     4232.59     4068.18     34.67 o
  -3   7   3     2126.07     2228.76     18.55 o
  -1   7   3      131.76      129.99      8.46 o
   3   7   3      892.29      899.27      8.63 o
   5   7   3      112.93       95.39      6.04 o
   7   7   3       49.97       59.51      6.09 o
   9   7   3       13.53       16.31      5.39 o
  11   7   3       56.43       59.31      5.58 o
  13   7   3       36.85       24.43      5.67 o
  15   7   3        5.98       12.31      5.49 o
 -20   8   3        9.38        6.50      7.73 o
 -18   8   3        2.61       12.89      4.69 o
 -16   8   3       74.34       69.49      5.86 o
 -14   8   3       77.83       90.52      5.24 o
 -12   8   3       71.95       69.36      5.29 o
 -10   8   3       46.38       76.03      5.33 o
  -8   8   3      201.72      227.35      6.12 o
  -6   8   3       80.95      109.91      6.05 o
  -4   8   3     1534.53     1590.60     16.88 o
  -2   8   3     3002.06     3018.14     23.30 o
   0   8   3      151.72      117.78      7.65 o
   2   8   3      437.31      386.01      7.40 o
   4   8   3        9.42       22.06      6.70 o
   6   8   3       12.40       10.67      5.60 o
   8   8   3      399.50      385.17      6.81 o
  10   8   3       68.29       80.72      5.72 o
  12   8   3       87.41       86.52      5.67 o
  14   8   3      183.00      172.70      7.82 o
  16   8   3        0.01        0.37      6.57 o
 -21   9   3       15.36       12.50      6.82 o
 -19   9   3        7.15       20.07      6.19 o
 -17   9   3      249.72      272.25      9.46 o
 -15   9   3       78.53       69.66      5.25 o
 -13   9   3       46.25       56.52      4.92 o
 -11   9   3        0.13        7.08      4.44 o
  -9   9   3        0.69        0.40      5.40 o
  -7   9   3       96.07      105.24      6.99 o
  -5   9   3        6.97        9.71      5.91 o
  -3   9   3      211.14      189.83      7.13 o
  -1   9   3      293.22      325.45      7.67 o
   1   9   3      110.48      122.88      7.30 o
   3   9   3      119.32      144.20      6.61 o
   5   9   3      161.05      187.96      6.42 o
   7   9   3       96.78      105.56      6.58 o
   9   9   3       25.32       39.54      5.56 o
  11   9   3       26.29       29.07      5.53 o
  13   9   3       17.23       14.95      5.90 o
  15   9   3        4.15        8.42      5.88 o
 -20  10   3        1.41        8.70      6.29 o
 -18  10   3       26.90       28.45      5.67 o
 -16  10   3      140.13      144.71      5.50 o
 -14  10   3       59.83       60.22      5.15 o
 -12  10   3        0.08        2.48      5.00 o
 -10  10   3       12.07       14.61      5.10 o
  -8  10   3       60.16       67.78      5.61 o
  -6  10   3      260.22      245.59      6.66 o
  -4  10   3       83.49       95.47      6.74 o
  -2  10   3        0.66        5.56      5.89 o
   0  10   3       69.47       56.22      6.63 o
   2  10   3      198.10      182.53      8.37 o
   4  10   3      496.83      463.54      9.23 o
   6  10   3      458.09      486.75      7.73 o
   8  10   3        3.21       12.53      5.29 o
  10  10   3       32.07       24.44      5.94 o
  12  10   3       48.78       47.19      7.10 o
  14  10   3       14.60        8.48      6.71 o
 -19  11   3        1.14        3.23      5.76 o
 -17  11   3       28.65       27.98      6.43 o
 -15  11   3       78.07       89.58      6.23 o
 -13  11   3       49.66       47.16      5.96 o
 -11  11   3       17.59       26.29      5.21 o
  -9  11   3      299.30      329.13      6.70 o
  -7  11   3      901.27      941.36     13.39 o
  -5  11   3      243.60      259.35      9.05 o
  -3  11   3       88.46      100.58      6.76 o
  -1  11   3     1024.40     1036.04      9.94 o
   1  11   3      505.44      552.59     17.03 o
   3  11   3       16.78       27.34      6.01 o
   5  11   3      128.39      122.54      7.28 o
   7  11   3       65.43       70.92      6.59 o
   9  11   3        6.94        3.19      5.76 o
  11  11   3        0.17       10.58      6.66 o
  13  11   3       58.69       47.60      6.68 o
 -18  12   3        0.33        9.11      6.84 o
 -16  12   3        0.26       10.33      7.33 o
 -14  12   3        2.50        3.88      6.19 o
 -12  12   3       11.42       25.68      6.51 o
 -10  12   3      120.65      113.98      6.94 o
  -8  12   3      117.26      129.24      7.37 o
  -6  12   3        2.77        5.51      7.57 o
  -4  12   3       65.84       78.84      6.97 o
  -2  12   3      314.71      305.52      7.86 o
   0  12   3      610.35      603.35      9.60 o
   2  12   3       47.99       58.10      7.06 o
   4  12   3       22.26       33.53      6.38 o
   6  12   3       49.04       63.33      6.16 o
   8  12   3       49.73       59.23      6.55 o
  10  12   3        1.40       -2.76      6.01 o
  12  12   3       58.57       62.89      7.35 o
 -17  13   3       38.22       29.43      6.63 o
 -15  13   3        3.45        9.03      5.80 o
 -13  13   3        1.00        4.46      6.40 o
 -11  13   3       31.34       32.83      6.99 o
  -9  13   3        6.22        0.54      6.11 o
  -7  13   3       20.05       19.94      5.72 o
  -5  13   3       71.94       70.53      6.69 o
  -3  13   3        0.48        2.83      6.91 o
  -1  13   3      578.83      563.65      7.84 o
   1  13   3       96.59      110.47      7.15 o
   3  13   3      169.60      168.24      7.32 o
   5  13   3       16.35       24.09      6.54 o
   7  13   3       41.53       31.42      7.13 o
   9  13   3        1.05        7.03      6.74 o
  11  13   3        0.33        6.80      6.97 o
 -16  14   3        1.11        5.48      8.04 o
 -14  14   3       20.62       24.88      6.61 o
 -12  14   3       22.59       23.27      7.80 o
 -10  14   3        3.62        9.66      6.41 o
  -8  14   3        8.00       13.88      6.48 o
  -6  14   3       16.62       21.20      5.78 o
  -4  14   3       21.02       26.54      7.34 o
  -2  14   3        0.03        9.67      6.28 o
   0  14   3        9.33       15.35      5.93 o
   2  14   3        0.34        3.33      6.72 o
   4  14   3       37.34       43.64      6.99 o
   6  14   3       95.89       94.97      7.96 o
   8  14   3        4.75       -2.19      6.04 o
  10  14   3        6.73       14.10      6.96 o
 -15  15   3       39.63       37.66      8.18 o
 -13  15   3       49.92       45.29      6.72 o
 -11  15   3       16.57       16.08      7.85 o
  -9  15   3       66.88       91.05      6.93 o
  -7  15   3       55.12       49.23      7.70 o
  -5  15   3       24.95       42.05      8.28 o
  -3  15   3       12.99       22.21      7.03 o
  -1  15   3      380.09      393.49      8.35 o
   1  15   3       63.28       76.80      6.23 o
   3  15   3        2.45        9.72      6.61 o
   5  15   3       23.84       20.99      7.17 o
   7  15   3        3.77        3.16      7.87 o
   9  15   3        0.71        8.66      8.40 o
 -12  16   3       19.28       13.66      6.25 o
 -10  16   3       61.13       50.28      7.08 o
  -8  16   3        4.21        9.22      7.16 o
  -6  16   3       10.02       15.99      7.29 o
  -4  16   3        8.68        4.01      7.64 o
  -2  16   3      105.24      104.05      8.14 o
   0  16   3      218.92      208.91      8.49 o
   2  16   3       17.66       18.74      7.30 o
   4  16   3        3.33       12.11      7.18 o
   6  16   3        9.75       13.56      7.80 o
   8  16   3        6.42        9.45      7.29 o
 -11  17   3       10.50        5.36      6.61 o
  -9  17   3       10.12       12.30      7.70 o
  -7  17   3        3.69       12.36      8.41 o
  -5  17   3        4.72        7.43      8.03 o
  -3  17   3        5.65       15.03      8.84 o
  -1  17   3       60.35       49.70      8.03 o
   1  17   3      226.49      207.17      9.43 o
   3  17   3       46.77       36.52      6.63 o
   5  17   3        6.36       -0.33      7.19 o
  -8  18   3        1.64        2.26      7.03 o
  -6  18   3       16.12       16.51      7.58 o
  -4  18   3        4.05        4.45      7.11 o
  -2  18   3        0.13        3.15      7.75 o
   0  18   3        0.85        0.12      7.91 o
   2  18   3        2.85        5.13      8.13 o
 -24   0   4        3.06        1.50      7.80 o
 -22   0   4       32.53       35.56      6.56 o
 -20   0   4       71.23       79.19      8.51 o
 -18   0   4      303.62      293.35     11.62 o
 -16   0   4        0.45       20.57      7.31 o
 -14   0   4     8205.21     8309.95     45.62 o
 -12   0   4     1321.16     1183.86     17.30 o
 -10   0   4     1368.32     1188.05     18.53 o
  -8   0   4    15539.98    15517.93    203.71 o
  -6   0   4    26108.33    25141.29    393.65 o
  -4   0   4    20687.05    19592.55    259.47 o
  -2   0   4    82876.53    79582.05    949.82 o
   0   0   4     4455.18     3877.84     30.24 o
   2   0   4     1122.91     1342.59     16.79 o
   4   0   4    11028.93    11210.27    319.53 o
   6   0   4       54.24       37.31      8.12 o
   8   0   4     1613.00     1725.76     12.14 o
  10   0   4      719.26      691.83     10.64 o
  12   0   4      397.82      391.89     14.57 o
  14   0   4       34.92       30.87      8.43 o
  16   0   4      432.35      384.63     17.12 o
 -23   1   4       55.44       66.78      4.90 o
 -21   1   4      111.61       78.00      5.51 o
 -19   1   4        1.66       12.32      5.03 o
 -17   1   4      578.64      562.81      9.58 o
 -15   1   4       17.80       11.18      5.11 o
 -13   1   4      551.26      487.98      6.65 o
 -11   1   4     1348.72     1654.08     13.52 o
  -9   1   4     1857.93     2020.40     19.02 o
  -7   1   4      180.06      211.13      7.15 o
  -5   1   4      608.93      633.80      9.65 o
  -3   1   4     4900.00     5347.97     26.83 o
  -1   1   4    11903.92    11674.43     66.07 o
   1   1   4      540.64      512.19     10.17 o
   3   1   4      194.57      211.31      7.87 o
   5   1   4      775.23      882.49     11.39 o
   7   1   4     1292.31     1244.74     10.30 o
   9   1   4     2192.90     2142.76     13.14 o
  11   1   4       30.87       32.16      6.02 o
  13   1   4      170.70      196.59      6.00 o
  15   1   4        1.08        7.53      7.46 o
  17   1   4       14.16       14.46      5.96 o
 -24   2   4        8.18       14.73      5.44 o
 -22   2   4        1.64        7.32      4.95 o
 -20   2   4        0.04        8.55      6.48 o
 -18   2   4       49.89       49.32      4.53 o
 -16   2   4       63.92       82.24      4.99 o
 -14   2   4        1.52        6.16      4.55 o
 -12   2   4      332.63      347.13      5.99 o
 -10   2   4      114.04      114.71      5.47 o
  -8   2   4      162.56      176.21      6.65 o
  -6   2   4      609.17      472.12      8.64 o
  -4   2   4      327.74      326.97      9.49 o
  -2   2   4     9899.45     9973.97     80.30 o
   0   2   4    17240.59    17793.26     68.77 o
   2   2   4       23.19       20.76      6.93 o
   4   2   4      544.86      474.85     10.42 o
   6   2   4      317.29      288.05      6.51 o
   8   2   4      423.49      450.59      7.66 o
  10   2   4      119.43      121.77      5.54 o
  12   2   4       63.68       80.41      6.84 o
  14   2   4        0.89        2.44      5.88 o
  16   2   4        3.03       11.41      6.96 o
 -23   3   4        6.02       19.88      6.05 o
 -21   3   4        5.95        9.03      4.94 o
 -19   3   4      119.12       92.89      5.11 o
 -17   3   4      164.17      145.08      5.38 o
 -15   3   4     1052.41     1040.56     10.87 o
 -13   3   4      857.73      805.26     13.27 o
  -9   3   4      545.43      490.74      7.73 o
  -7   3   4     1010.86      855.74     12.20 o
  -5   3   4      495.01      542.83      9.20 o
  -3   3   4     2418.33     2438.26     22.00 o
  -1   3   4      920.32      929.80     12.24 o
   1   3   4     1594.56     1708.22     22.82 o
   3   3   4     6238.89     6403.19     25.06 o
   7   3   4      347.78      352.82      7.28 o
   9   3   4     2997.91     3017.77     21.30 o
  11   3   4      644.01      672.16      8.87 o
  13   3   4        0.62        3.16      5.76 o
  15   3   4       11.17       18.50      5.54 o
 -22   4   4        5.08        8.80      5.07 o
 -20   4   4       56.00       70.90      6.81 o
 -18   4   4       18.93       26.72      4.67 o
 -16   4   4        1.31        3.89      5.50 o
 -14   4   4      863.63      961.09     15.12 o
 -12   4   4     4302.37     4158.11     57.21 o
 -10   4   4     4094.89     4123.91     38.14 o
  -8   4   4     1469.56     1337.11      9.00 o
  -6   4   4       10.99       14.46      5.91 o
  -4   4   4     6610.34     6496.06     37.80 o
  -2   4   4     8826.09     8423.19     75.37 o
   0   4   4     2736.86     2818.86     25.74 o
   2   4   4     2423.05     2528.14     27.54 o
   4   4   4     6126.53     6426.63     64.18 o
   6   4   4      101.25      109.02      5.65 o
   8   4   4     1101.41     1127.84      9.04 o
  10   4   4      493.30      496.35      8.27 o
  12   4   4      155.61      137.93      5.80 o
  14   4   4        1.63        5.60      5.17 o
  16   4   4       97.31       75.63      7.93 o
 -23   5   4       54.27       63.20      6.81 o
 -21   5   4       26.04       19.96      4.80 o
 -19   5   4       32.98       40.02      4.92 o
 -17   5   4       10.61       10.04      4.81 o
 -15   5   4        3.41       13.01      5.80 o
 -13   5   4     3482.60     3562.66     37.45 o
 -11   5   4      351.06      437.30      6.61 o
  -9   5   4      682.42      764.78      8.54 o
  -7   5   4      676.95      744.65      7.51 o
  -5   5   4     1987.01     1934.23     18.37 o
  -3   5   4       98.95       98.93      7.03 o
  -1   5   4     5699.75     5464.27     54.44 o
   1   5   4      169.48      134.37      7.27 o
   3   5   4      331.10      333.88      7.12 o
   5   5   4       25.42       30.15      6.73 o
   7   5   4      572.58      578.56      6.90 o
   9   5   4      798.41      792.17     13.21 o
  11   5   4      234.57      243.52      9.85 o
  13   5   4        2.35       12.60      5.71 o
  15   5   4       24.52       25.34      6.05 o
 -22   6   4        0.00        1.08      5.83 o
 -20   6   4       26.52       30.09      5.67 o
 -18   6   4      148.34      134.94      5.36 o
 -16   6   4      478.25      509.04     12.55 o
 -14   6   4      496.18      477.60      6.26 o
 -12   6   4        0.65        2.32      5.35 o
 -10   6   4      141.99      167.15      5.95 o
  -8   6   4     1717.44     1783.39     25.74 o
  -4   6   4      545.85      533.43      7.93 o
  -2   6   4        0.25        2.59      7.67 o
   0   6   4      995.97      983.99     15.04 o
   2   6   4     1543.65     1621.24     22.50 o
   4   6   4      569.99      543.00      6.94 o
   8   6   4      183.18      181.49      6.12 o
  10   6   4       22.28       30.90      5.47 o
  12   6   4      114.81      118.05      6.04 o
  14   6   4        7.80       16.93      7.15 o
  16   6   4        3.28       -0.61      5.95 o
 -21   7   4        0.34        5.45      5.68 o
 -19   7   4       46.23       44.27      5.34 o
 -17   7   4      359.36      333.94      6.24 o
 -15   7   4      143.05      154.35      5.62 o
 -13   7   4      775.34      768.76     10.47 o
 -11   7   4        7.10        7.48      5.35 o
  -9   7   4      256.45      240.63      6.04 o
  -7   7   4      268.95      288.83      6.82 o
  -5   7   4       12.11       16.12      5.82 o
  -1   7   4     1467.60     1379.55     17.21 o
   1   7   4      715.65      700.35     10.48 o
   3   7   4     1036.82     1111.45     21.44 o
   5   7   4        0.01        4.86      5.48 o
   7   7   4      340.70      314.12      6.92 o
   9   7   4      530.34      583.41      9.95 o
  11   7   4      383.39      398.87      6.98 o
  13   7   4       69.84       64.38      6.30 o
  15   7   4        7.43       12.66      5.93 o
 -22   8   4        2.49       12.60      7.26 o
 -20   8   4      116.23       99.42      5.72 o
 -18   8   4       45.58       45.96      4.71 o
 -16   8   4      319.52      315.16      5.77 o
 -14   8   4        3.45        2.76      5.36 o
 -12   8   4      718.47      737.93     11.33 o
 -10   8   4     1176.21     1125.47     14.72 o
  -8   8   4     1377.66     1353.11     18.11 o
  -6   8   4      493.72      447.67      7.01 o
  -4   8   4      394.22      433.76      7.84 o
  -2   8   4      237.58      251.51      8.15 o
   0   8   4     1879.54     1740.13     25.33 o
   2   8   4     4087.80     4131.63     30.03 o
   4   8   4     1045.65     1051.21     13.19 o
   6   8   4       66.77       78.15      6.26 o
   8   8   4      125.09      151.59      5.47 o
  10   8   4      136.55      124.62      6.18 o
  12   8   4      147.24      132.34      7.46 o
  14   8   4       26.92       22.68      5.78 o
 -21   9   4        0.31        3.60      6.30 o
 -19   9   4        0.94       13.28      5.34 o
 -17   9   4       74.30       80.80      5.59 o
 -15   9   4      194.21      201.60      5.64 o
 -13   9   4     1035.83     1076.06     15.26 o
 -11   9   4      214.37      204.68      5.81 o
  -9   9   4      216.23      245.08      6.19 o
  -7   9   4      314.95      319.19      7.04 o
  -5   9   4      210.32      217.00      6.99 o
  -3   9   4     1341.81     1215.91      9.72 o
  -1   9   4      753.70      725.70     11.25 o
   1   9   4       40.31       42.44      6.21 o
   3   9   4        8.49        8.46      6.02 o
   5   9   4      329.93      343.00      7.70 o
   7   9   4      114.90      137.79      6.51 o
   9   9   4      295.31      312.22      9.72 o
  11   9   4      137.96      134.95      6.25 o
  13   9   4       15.20       15.81      6.38 o
 -20  10   4       12.44       10.17      6.25 o
 -18  10   4        6.64        3.35      5.13 o
 -16  10   4       29.66       26.82      5.50 o
 -14  10   4      279.45      307.41      7.76 o
 -12  10   4       20.10       20.34      5.95 o
 -10  10   4       13.25       14.51      5.33 o
  -8  10   4      282.29      281.63      7.53 o
  -6  10   4      573.61      587.38      8.20 o
  -4  10   4        0.34        5.07      6.41 o
  -2  10   4      245.06      225.45      7.23 o
   0  10   4       10.24       13.34      7.32 o
   2  10   4      560.56      535.11     11.73 o
   4  10   4       69.59       67.79      5.98 o
   6  10   4       36.18       33.41      6.00 o
   8  10   4       48.82       56.93      5.90 o
  10  10   4        0.08       -1.66      5.89 o
  12  10   4       88.16       80.32      8.37 o
  14  10   4       41.88       40.00      8.74 o
 -19  11   4       13.89        3.57      7.04 o
 -17  11   4       67.05       61.49      5.18 o
 -15  11   4       28.11       35.27      5.33 o
 -13  11   4      121.27      137.36      5.36 o
 -11  11   4        0.08        7.27      5.27 o
  -9  11   4        0.05        7.13      6.58 o
  -7  11   4        2.14        6.00      5.82 o
  -5  11   4       15.72       21.38      5.88 o
  -3  11   4        1.00        9.53      6.00 o
  -1  11   4     1227.65     1187.79     14.72 o
   1  11   4      410.12      455.67      8.74 o
   3  11   4        6.62       13.25      7.39 o
   5  11   4        0.20       -2.93      6.38 o
   7  11   4      172.75      163.36      6.29 o
   9  11   4       15.00       20.27      6.60 o
  11  11   4       58.16       48.42      6.44 o
  13  11   4      137.50      114.04      6.81 o
 -18  12   4        3.23       16.18      7.51 o
 -16  12   4      273.88      274.86     10.88 o
 -14  12   4       91.67      111.00      5.48 o
 -12  12   4        0.15        2.43      5.13 o
 -10  12   4       85.72       78.33      5.61 o
  -8  12   4      530.08      584.13      8.01 o
  -6  12   4       74.72       66.05      5.87 o
  -4  12   4      294.38      291.41      7.87 o
  -2  12   4       49.02       63.07      6.87 o
   0  12   4      627.70      687.36      9.15 o
   2  12   4      607.75      609.29      8.64 o
   4  12   4      221.26      230.93      7.18 o
   6  12   4       11.38       15.00      6.40 o
   8  12   4        1.06        4.83      5.77 o
  10  12   4       31.74       22.52      5.59 o
  12  12   4       13.55        3.15      6.42 o
 -17  13   4        9.44       17.16      6.77 o
 -15  13   4      140.52      138.06      6.89 o
 -13  13   4       67.81       63.66      6.32 o
 -11  13   4       18.27       26.49      6.40 o
  -9  13   4       21.78       17.86      6.46 o
  -7  13   4        1.60       10.04      7.49 o
  -5  13   4       15.10       27.53      6.45 o
  -3  13   4      771.69      755.69     17.64 o
  -1  13   4       84.91       94.20      7.16 o
   1  13   4       71.52       70.52      7.11 o
   3  13   4       38.97       35.23      6.52 o
   5  13   4       78.06       84.00      7.19 o
   7  13   4       24.18       31.38      6.71 o
   9  13   4       82.90       88.78      7.18 o
  11  13   4        2.59        3.55      7.00 o
 -16  14   4       20.01       25.22      5.79 o
 -14  14   4        0.51        5.03      6.62 o
 -12  14   4      138.78      144.95      7.64 o
 -10  14   4       10.26       11.13      6.53 o
  -8  14   4       73.82       92.06      7.25 o
  -6  14   4       81.68       79.23      6.53 o
  -4  14   4        5.31       11.81      7.09 o
  -2  14   4       21.12       29.12      7.03 o
   0  14   4       99.37      122.55      6.79 o
   2  14   4       30.09       19.31      6.94 o
   4  14   4        3.28        7.47      6.58 o
   6  14   4       33.60       30.86      7.34 o
   8  14   4       26.32       28.20      7.45 o
  10  14   4        0.45        7.01      7.23 o
 -15  15   4       17.94       21.56      7.30 o
 -13  15   4        3.35        9.16      7.32 o
 -11  15   4        1.70        7.65      6.63 o
  -9  15   4        0.67       13.55      6.95 o
  -7  15   4        0.78       -0.01      6.53 o
  -5  15   4       14.59       19.43      6.78 o
  -3  15   4        0.72        6.83      6.84 o
  -1  15   4       59.64       45.23      7.28 o
   1  15   4      129.37      132.73      7.06 o
   3  15   4       10.60       15.98      6.66 o
   5  15   4        6.48       15.94      8.84 o
   7  15   4       17.66       22.53      8.32 o
   9  15   4       10.86       12.61     20.40 o
 -14  16   4       42.95       41.79      8.02 o
 -12  16   4        3.56        2.17      6.95 o
 -10  16   4       18.30       18.08      6.58 o
  -8  16   4       57.69       58.36      6.78 o
  -6  16   4       44.57       56.71      7.11 o
  -4  16   4        3.53        7.90      8.66 o
  -2  16   4       15.11       25.87      6.31 o
   0  16   4        0.10       12.16      7.08 o
   2  16   4        0.16        3.34      6.69 o
   4  16   4       42.96       45.64      7.85 o
   6  16   4       19.59       11.39      7.04 o
 -11  17   4        0.90        5.49      7.85 o
  -9  17   4        0.07        3.75      7.56 o
  -7  17   4        0.06        5.84      7.58 o
  -5  17   4       17.67       15.71      8.06 o
  -3  17   4       29.79       33.38      8.09 o
  -1  17   4        0.00       10.51      6.54 o
   1  17   4        5.44        5.73      6.71 o
   3  17   4        4.93       12.55      7.31 o
   5  17   4        7.07       12.76      8.54 o
  -8  18   4       30.03       24.82      7.26 o
  -6  18   4        0.11        7.37      8.42 o
  -4  18   4        5.70        6.61      7.49 o
  -2  18   4        0.03        2.71      7.36 o
   0  18   4        0.01        0.24      7.58 o
   2  18   4        1.09        7.55      6.91 o
 -25   1   5        5.33       12.79      5.47 o
 -23   1   5        0.17        2.65      5.26 o
 -21   1   5       23.08       20.33      4.65 o
 -19   1   5      254.31      230.52      5.82 o
 -17   1   5     1193.05     1115.26     15.72 o
 -15   1   5      823.50      741.88      7.71 o
 -13   1   5     2657.39     2575.65     35.20 o
 -11   1   5     1049.11     1064.62      8.33 o
  -7   1   5    17943.66    17217.04    212.52 o
  -5   1   5     2821.34     2976.30     23.88 o
  -3   1   5     1942.84     1804.01     12.61 o
  -1   1   5     1193.38     1469.09     21.10 o
   1   1   5      194.85      233.17      7.56 o
   3   1   5     3609.20     3804.95     27.71 o
   5   1   5      141.47      165.54      8.70 o
   7   1   5       30.58       29.34      4.91 o
   9   1   5      274.69      268.13      7.49 o
  11   1   5        1.36        8.47      5.86 o
  13   1   5      174.76      201.53      6.93 o
  15   1   5        2.22        7.30      5.51 o
 -24   2   5       60.60       54.51      5.13 o
 -22   2   5      230.29      212.93      5.44 o
 -20   2   5       64.61       64.09      4.46 o
 -18   2   5      765.75      825.49     12.72 o
 -16   2   5      129.33      128.91      5.16 o
 -14   2   5       27.18       36.48      5.47 o
 -12   2   5      368.02      417.19      6.42 o
 -10   2   5     4216.48     4456.20     43.50 o
  -8   2   5     5953.25     5751.95     59.44 o
  -6   2   5    10601.71    10145.86     85.63 o
  -4   2   5      303.10      278.83      7.61 o
  -2   2   5     7694.58     7383.20     26.06 o
   0   2   5     1062.24     1293.58     13.54 o
   2   2   5      313.89      257.71      7.99 o
   6   2   5       14.48       17.60      5.47 o
   8   2   5       29.01       47.06      6.46 o
  10   2   5       63.03       53.99      5.38 o
  12   2   5       34.92       41.91      5.18 o
  14   2   5       11.96       13.29      5.74 o
 -23   3   5        1.62       15.27      5.02 o
 -21   3   5       60.10       74.45      5.23 o
 -19   3   5      346.71      329.38      7.14 o
 -17   3   5     2093.90     2038.47     28.01 o
 -15   3   5     1500.42     1455.60     20.44 o
 -13   3   5      344.36      315.52      6.04 o
 -11   3   5      236.68      229.68      6.23 o
  -9   3   5     3764.02     3646.50     31.10 o
  -7   3   5     1290.79     1372.09     12.17 o
  -5   3   5     5417.28     5167.78     41.77 o
  -3   3   5      238.06      188.23      7.88 o
  -1   3   5      113.63      122.37      7.78 o
   1   3   5      769.07      814.98     11.48 o
   3   3   5     1964.44     2105.88     23.14 o
   5   3   5      175.36      162.26      6.33 o
   7   3   5        9.96       15.85      5.00 o
   9   3   5       67.81       75.68      5.53 o
  11   3   5      198.12      220.58      6.21 o
  13   3   5      312.67      297.29      7.71 o
  15   3   5       12.89        8.51      5.82 o
 -24   4   5        6.15        3.71      5.18 o
 -22   4   5       25.53       15.90      5.01 o
 -20   4   5      108.26      134.31      5.08 o
 -18   4   5       22.66       25.44      4.52 o
 -16   4   5     1218.14     1100.86     22.81 o
 -14   4   5      321.05      289.70      5.74 o
 -12   4   5      503.18      534.14      8.47 o
 -10   4   5     1484.15     1430.28      9.79 o
  -8   4   5        5.99        7.30      6.20 o
  -6   4   5     1456.24     1512.00     14.38 o
  -4   4   5     5184.89     4887.60     46.09 o
  -2   4   5     6480.47     6195.83     57.06 o
   0   4   5      320.41      352.62      8.64 o
   2   4   5     3826.76     4131.75     35.59 o
   4   4   5      341.32      342.68      6.89 o
   6   4   5       47.35       38.04      5.64 o
   8   4   5      407.45      436.43      6.84 o
  10   4   5       76.02       70.45      6.37 o
  12   4   5       93.51      101.80      5.91 o
  14   4   5        8.25       16.12      5.93 o
 -23   5   5        4.30        9.87      4.80 o
 -21   5   5       65.61       66.02      5.04 o
 -19   5   5       20.84       21.47      4.48 o
 -17   5   5        1.70        5.08      5.42 o
 -15   5   5     3608.69     3430.89     58.43 o
 -13   5   5     1123.63     1181.05     13.05 o
 -11   5   5      573.74      592.70     10.85 o
  -9   5   5     1509.10     1707.41     15.62 o
  -7   5   5     7858.65     8342.15     57.05 o
  -5   5   5      399.31      378.57      7.27 o
  -3   5   5     2106.70     1898.67     12.94 o
  -1   5   5       20.36        5.66      7.12 o
   1   5   5      766.12      719.65     10.86 o
   3   5   5      686.65      737.05     10.69 o
   5   5   5      218.64      211.03      6.89 o
   7   5   5       44.99       47.22      5.96 o
   9   5   5       55.67       51.01      5.94 o
  11   5   5       18.72       13.92      5.17 o
  13   5   5       11.68       22.98      6.11 o
  15   5   5       20.29       31.86      7.10 o
 -24   6   5       20.76       20.29      8.81 o
 -22   6   5       66.22       72.16      4.84 o
 -20   6   5       52.54       46.31      4.82 o
 -18   6   5        0.92        3.19      4.91 o
 -16   6   5      167.59      169.82      5.68 o
 -14   6   5      539.89      522.53      6.80 o
 -12   6   5      163.11      152.77      5.61 o
 -10   6   5       36.18       31.59      5.65 o
  -8   6   5     1825.85     1800.28     17.02 o
  -6   6   5     3442.43     2938.72     19.23 o
  -4   6   5      139.01      140.92      7.36 o
  -2   6   5       93.04       95.59      9.25 o
   0   6   5      330.91      415.89      8.33 o
   2   6   5     1291.86     1158.72     21.54 o
   4   6   5       15.01       24.74      6.29 o
   6   6   5      242.85      232.00      5.98 o
   8   6   5       27.45       26.19      6.21 o
  10   6   5      230.46      216.72      8.82 o
  12   6   5        6.91        5.09      5.53 o
  14   6   5        3.24       10.16      5.79 o
 -23   7   5       28.47       24.88      5.64 o
 -21   7   5        0.11        5.21      5.46 o
 -19   7   5        8.63       21.73      6.39 o
 -17   7   5      406.26      420.41      5.95 o
 -15   7   5     5279.81     5499.90     95.14 o
 -13   7   5        2.77        2.04      5.02 o
 -11   7   5      563.44      585.09      6.51 o
  -9   7   5     1905.88     1920.78     21.21 o
  -7   7   5     2689.09     2547.69     18.84 o
  -5   7   5     1082.97     1108.84     11.14 o
  -3   7   5      104.64      104.86      7.48 o
  -1   7   5      132.44      127.01      7.31 o
   1   7   5       71.89       87.81      8.15 o
   3   7   5        0.13        1.87      5.49 o
   5   7   5        2.62        6.03      6.04 o
   7   7   5       99.73      106.78      5.76 o
   9   7   5      140.38      145.25      6.17 o
  11   7   5      241.90      233.00      8.89 o
  13   7   5        5.97       15.99      6.33 o
 -22   8   5        5.93       13.83      5.17 o
 -20   8   5       13.74       20.45      5.43 o
 -18   8   5       53.89       46.77      5.77 o
 -16   8   5      750.17      732.27     16.44 o
 -14   8   5      230.98      224.17      5.45 o
 -12   8   5     1132.66     1098.78     15.76 o
 -10   8   5     1124.02     1154.66      8.27 o
  -8   8   5        1.84       13.95      5.67 o
  -6   8   5      549.86      596.40      8.08 o
  -4   8   5       41.13       41.81      6.48 o
  -2   8   5       25.45       26.23      7.89 o
   0   8   5      249.38      255.58      9.48 o
   2   8   5        5.97       10.13      5.76 o
   4   8   5      113.60      107.30      6.14 o
   6   8   5      479.19      461.97     14.76 o
   8   8   5       67.98       62.14      6.00 o
  10   8   5       19.20       26.24      5.98 o
  12   8   5        4.35        7.21      5.88 o
  14   8   5        8.86       11.43      6.64 o
 -21   9   5       55.60       48.52      5.62 o
 -19   9   5       10.97       16.37      5.48 o
 -17   9   5      164.54      192.03      5.42 o
 -15   9   5      621.40      651.74     15.04 o
 -13   9   5      807.08      795.00     17.35 o
 -11   9   5       59.50       73.12      4.83 o
  -9   9   5      682.25      740.08     11.58 o
  -7   9   5      381.16      440.39      7.64 o
  -5   9   5      198.45      196.32      6.74 o
  -3   9   5     2387.86     2276.62     20.73 o
  -1   9   5        0.21       -0.40      6.91 o
   1   9   5     1398.12     1372.51     17.71 o
   3   9   5        7.74       14.60      5.92 o
   5   9   5        5.34       16.63      6.00 o
   7   9   5      103.91       96.82      6.60 o
   9   9   5       11.61       12.42      5.88 o
  11   9   5        0.00        4.10      5.78 o
  13   9   5       18.94       14.14      6.57 o
 -20  10   5      148.31      139.69      9.33 o
 -18  10   5       22.76       25.20      4.98 o
 -16  10   5      296.23      309.71      8.43 o
 -14  10   5      281.88      290.32      6.47 o
 -12  10   5       39.42       43.90      4.76 o
 -10  10   5        9.60        6.24      5.31 o
  -8  10   5      455.20      411.22      7.57 o
  -6  10   5      694.84      651.86      7.93 o
  -4  10   5        4.05        4.26      5.94 o
  -2  10   5       31.86       23.06      6.61 o
   0  10   5       49.94       45.81      6.83 o
   2  10   5       39.18       31.35      6.43 o
   4  10   5       19.77       31.25      6.51 o
   6  10   5       24.92       29.70      6.37 o
   8  10   5       11.67       14.74      5.91 o
  10  10   5        1.43       13.46      6.08 o
  12  10   5        7.22        8.03      5.57 o
 -21  11   5        3.39        6.20      6.42 o
 -19  11   5       18.05       25.90      5.66 o
 -17  11   5        9.74       15.88      4.98 o
 -15  11   5      502.50      503.12     12.23 o
 -13  11   5      232.69      256.03      5.60 o
 -11  11   5      103.57      128.61      5.38 o
  -9  11   5      869.42      853.63     10.52 o
  -7  11   5      406.74      391.29      8.02 o
  -5  11   5        1.65        5.90      5.76 o
  -3  11   5      389.10      383.19      8.29 o
  -1  11   5       89.10       72.03      6.77 o
   1  11   5       42.00       39.24      6.04 o
   3  11   5        1.11        2.94      6.46 o
   5  11   5      150.50      145.44      6.28 o
   7  11   5       66.02       61.06      5.80 o
   9  11   5       62.85       66.71      5.97 o
  11  11   5      127.67       98.91      6.58 o
 -20  12   5       13.18       11.80      6.78 o
 -18  12   5        9.55       13.48      5.25 o
 -16  12   5        0.09        0.40      5.38 o
 -14  12   5       27.87       31.90      5.30 o
 -12  12   5       52.83       46.18      6.01 o
 -10  12   5      271.24      276.86      7.32 o
  -8  12   5      189.69      201.72      7.32 o
  -6  12   5       15.52       16.53      6.46 o
  -4  12   5      208.68      205.48      9.24 o
  -2  12   5        5.80        7.96      6.52 o
   0  12   5      162.95      177.73      7.81 o
   2  12   5       38.33       34.24      8.57 o
   4  12   5      125.70      134.75      8.15 o
   6  12   5      105.82       98.56      6.12 o
   8  12   5        0.26        1.82      5.86 o
  10  12   5        1.20        5.62      6.61 o
 -19  13   5       15.79       17.63      6.40 o
 -17  13   5        1.22        6.62      5.81 o
 -15  13   5       94.49       73.96      5.65 o
 -13  13   5       92.70      103.99      6.08 o
 -11  13   5       20.73       27.83      5.25 o
  -9  13   5       81.38       94.48      6.13 o
  -7  13   5       96.77      102.89      6.64 o
  -5  13   5        0.41        2.83      6.08 o
  -3  13   5       97.10       79.03      6.31 o
  -1  13   5        5.42       13.66      6.57 o
   1  13   5        5.00        5.18      8.19 o
   3  13   5       14.96       20.20      7.70 o
   5  13   5        5.34       10.49      6.68 o
   7  13   5        0.36        6.13      6.21 o
   9  13   5        4.91        3.77      6.98 o
 -18  14   5        1.20        8.90      7.26 o
 -16  14   5      159.96      145.07      8.31 o
 -14  14   5       46.12       56.55      5.77 o
 -12  14   5       26.28       25.28      6.12 o
 -10  14   5        0.08       -2.25      6.12 o
  -8  14   5       99.72       98.41      7.51 o
  -6  14   5       28.91       26.19      6.38 o
  -4  14   5        5.97        9.14      6.21 o
  -2  14   5       12.59       20.38      5.83 o
   0  14   5       19.97       25.94      6.31 o
   2  14   5       31.35       40.42      6.61 o
   4  14   5       47.50       57.36      7.14 o
   6  14   5        1.04        5.92      6.28 o
   8  14   5        4.07        5.37      7.02 o
 -15  15   5       26.58       38.18      8.37 o
 -13  15   5       90.59       77.61      8.54 o
 -11  15   5        6.25        3.14      6.69 o
  -9  15   5      312.96      305.39     12.70 o
  -7  15   5       83.83       88.94      8.27 o
  -5  15   5       80.32       79.66      6.66 o
  -3  15   5       22.37       40.76      7.41 o
  -1  15   5        1.18        1.04      6.21 o
   1  15   5        4.45       -4.41      6.57 o
   3  15   5        2.01       -0.57      7.31 o
   5  15   5       46.01       45.98      7.67 o
   7  15   5        4.35        8.50      7.33 o
 -14  16   5        0.82        7.23      6.30 o
 -12  16   5       13.37        7.94      7.17 o
 -10  16   5       30.20       22.10      6.90 o
  -8  16   5       68.69       74.25      7.45 o
  -6  16   5        9.71       14.40      7.05 o
  -4  16   5        1.02        0.78      6.97 o
  -2  16   5        6.21        6.93      7.02 o
   0  16   5       15.76       14.33      6.98 o
   2  16   5       21.33       30.90      7.27 o
   4  16   5       60.57       52.39      8.17 o
   6  16   5        8.24        6.30     13.90 o
 -11  17   5        1.01        2.74      7.62 o
  -9  17   5        1.90        2.67      7.31 o
  -7  17   5       19.40       26.45      8.21 o
  -5  17   5        5.02        6.59      8.09 o
  -3  17   5       14.56       15.44      6.80 o
  -1  17   5        1.34        1.42      6.79 o
   1  17   5       38.04       36.17      7.20 o
   3  17   5        9.47        4.69      8.07 o
  -8  18   5        2.58        7.73      7.46 o
  -6  18   5        3.18        5.48      8.39 o
  -4  18   5        0.41        1.00      9.26 o
  -2  18   5       17.07       11.49      7.46 o
   0  18   5        2.56       14.35      8.79 o
 -24   0   6      131.46      128.25      7.98 o
 -22   0   6     1011.84     1006.92     28.37 o
 -20   0   6     1162.99     1032.40     21.25 o
 -18   0   6     3447.23     3112.02     79.39 o
 -16   0   6     1152.35     1154.16     10.52 o
 -14   0   6     1174.52     1401.49     11.14 o
 -12   0   6     3444.11     3425.37     65.66 o
 -10   0   6     7890.10     8118.67    132.86 o
  -8   0   6     2034.80     2020.45     31.13 o
  -6   0   6     3837.45     3815.42     57.13 o
  -4   0   6     3190.26     3057.57     21.98 o
  -2   0   6     2836.21     2872.38     20.00 o
   0   0   6     6073.14     5965.44     90.16 o
   2   0   6       16.34        4.29      9.94 o
   4   0   6     2804.69     2591.17     27.65 o
   6   0   6     1069.59     1082.90     17.19 o
   8   0   6     1923.36     2055.00     49.75 o
  10   0   6      658.94      646.96     13.08 o
  12   0   6      698.74      699.83     39.68 o
  14   0   6       18.09       31.26      9.16 o
 -25   1   6        6.69       19.94      7.14 o
 -23   1   6       20.35       23.54      4.72 o
 -21   1   6      232.95      273.21      7.08 o
 -19   1   6      149.06      142.05      4.95 o
 -17   1   6     3906.72     3974.58     38.93 o
 -15   1   6     1165.87     1148.35     15.76 o
 -13   1   6       43.57       38.21      4.53 o
 -11   1   6     9928.73    10548.82     77.38 o
  -9   1   6     1008.38     1118.00      9.03 o
  -7   1   6     2385.60     2471.01     18.48 o
  -5   1   6     9345.07     8885.57     42.34 o
  -3   1   6     4251.27     4650.61     38.55 o
  -1   1   6      518.73      518.63     10.75 o
   1   1   6    10293.67    10774.65     92.44 o
   3   1   6     2488.82     2679.47     14.79 o
   5   1   6       47.19       56.58      5.46 o
   7   1   6     1435.89     1426.79     14.90 o
   9   1   6      376.98      388.92     11.50 o
  11   1   6      256.54      251.38      6.74 o
  13   1   6       36.20       31.13      6.24 o
 -24   2   6        0.20        8.03      5.74 o
 -22   2   6       75.72       87.26      4.93 o
 -20   2   6      214.98      220.59      5.69 o
 -18   2   6      131.78      130.09      4.82 o
 -16   2   6      324.12      286.99      5.50 o
 -10   2   6     4719.67     4842.82     31.90 o
  -8   2   6        3.86        8.44      5.05 o
  -6   2   6      333.03      324.63      7.69 o
  -4   2   6        3.97        9.25      6.01 o
  -2   2   6     4064.45     3985.53     39.78 o
   0   2   6      966.49      896.21     12.00 o
   2   2   6       63.78       68.72      7.41 o
   4   2   6       91.50       94.44      7.44 o
   6   2   6      174.54      174.49      6.67 o
   8   2   6      297.92      287.75      6.04 o
  10   2   6        5.19        6.39      6.25 o
  12   2   6       29.67       35.37      6.13 o
  14   2   6        1.11        9.47      5.98 o
 -25   3   6        0.69       -0.96      5.84 o
 -23   3   6       39.20       34.92      5.32 o
 -21   3   6        0.25       12.51      5.61 o
 -19   3   6      164.71      178.39      6.89 o
 -17   3   6     1291.15     1243.43     22.82 o
 -15   3   6     1425.58     1443.49     23.10 o
 -13   3   6      914.94      870.75     11.21 o
 -11   3   6     4462.49     4723.47     49.35 o
  -9   3   6     3268.86     3392.87     40.06 o
  -7   3   6      509.95      569.51      7.79 o
  -5   3   6     6047.59     6050.57     67.36 o
  -3   3   6     1112.37     1090.29     15.65 o
  -1   3   6    10098.94     9765.23     54.10 o
   1   3   6     2087.03     2162.74     16.71 o
   3   3   6     1002.05      943.16     10.33 o
   5   3   6        7.28        4.32      5.83 o
   7   3   6      204.95      218.65      6.66 o
   9   3   6      247.45      239.30      6.10 o
  11   3   6      388.31      391.54     11.06 o
  13   3   6       15.98       18.92      5.60 o
 -24   4   6      157.88      154.92      8.94 o
 -22   4   6      270.79      309.16      5.66 o
 -20   4   6      182.98      170.84      5.60 o
 -18   4   6      581.22      494.90      9.60 o
 -16   4   6      191.94      158.06      5.20 o
 -12   4   6       65.73       48.88      4.83 o
 -10   4   6     3040.49     2862.30     19.60 o
  -8   4   6      152.52      132.61      5.68 o
  -6   4   6       49.23       26.96      6.12 o
  -4   4   6     1046.90     1179.37     10.18 o
  -2   4   6     2832.70     2480.14     16.61 o
   0   4   6     2308.80     2056.59     14.22 o
   2   4   6     1504.30     1287.33     11.21 o
   4   4   6      863.11      804.43      8.05 o
   6   4   6     1982.05     2006.68     13.19 o
   8   4   6      403.82      438.59     10.34 o
  10   4   6      148.43      166.88      6.08 o
  14   4   6       58.30       50.29      7.19 o
 -25   5   6        3.39        3.19      8.84 o
 -23   5   6      108.18      129.44      7.10 o
 -21   5   6      226.08      231.54      6.06 o
 -19   5   6       16.55       15.88      4.39 o
 -17   5   6     6571.31     6808.42    120.09 o
 -15   5   6      520.22      471.04      8.61 o
 -13   5   6      927.40      926.11     12.50 o
  -9   5   6       16.11       29.09      5.24 o
  -7   5   6     1428.82     1545.03     12.80 o
  -5   5   6     4922.93     4547.13     28.27 o
  -3   5   6       15.07        8.99      6.70 o
  -1   5   6      273.09      270.08      8.97 o
   1   5   6     4122.76     4276.92     18.65 o
   3   5   6     1396.08     1521.34     23.99 o
   5   5   6       30.48       32.82      5.15 o
   7   5   6      962.77      951.27      7.67 o
   9   5   6      146.48      137.82      6.26 o
  11   5   6        2.47        2.59      5.70 o
  13   5   6       47.77       43.14      5.97 o
 -24   6   6       26.75       29.38      5.17 o
 -22   6   6       92.88      100.04      5.40 o
 -20   6   6      208.86      187.53      5.16 o
 -18   6   6      129.75      158.39      5.39 o
 -16   6   6        5.82       12.86      5.03 o
 -14   6   6      539.12      522.24      7.57 o
 -12   6   6       13.01        3.13      5.72 o
 -10   6   6     2782.57     2716.49     32.00 o
  -8   6   6        7.04       16.01      5.82 o
  -6   6   6      486.14      490.98      7.45 o
  -4   6   6     1101.42     1050.67     11.02 o
  -2   6   6      724.50      749.34     21.23 o
   0   6   6      661.10      660.29      9.97 o
   2   6   6      168.51      185.06      8.33 o
   4   6   6      780.29      793.51     19.41 o
   6   6   6      255.66      279.56      6.38 o
   8   6   6      181.31      201.35      6.64 o
  10   6   6        8.51        9.98      5.59 o
  12   6   6       17.95       13.01      5.89 o
 -23   7   6        3.84       13.00      5.24 o
 -21   7   6      134.24      151.20      9.75 o
 -19   7   6        0.85        5.03      4.35 o
 -17   7   6       24.55       32.27      5.69 o
 -15   7   6      170.56      168.09      5.99 o
 -13   7   6       21.07       31.05      5.43 o
 -11   7   6       46.56       54.78      6.33 o
  -9   7   6     3035.19     2945.93     17.47 o
  -7   7   6       57.13       50.98      6.08 o
  -5   7   6      393.51      430.92      7.39 o
  -3   7   6     2886.54     2985.95     41.15 o
  -1   7   6     1280.07     1328.59     12.50 o
   1   7   6      403.26      397.38      8.51 o
   3   7   6       38.43       37.18      5.62 o
   5   7   6        1.53       10.85      6.08 o
   7   7   6       59.67       57.67      5.71 o
   9   7   6      375.82      391.36      9.29 o
  11   7   6      153.61      151.70      6.97 o
  13   7   6        2.76        9.88      6.30 o
 -22   8   6        8.77       17.38      6.48 o
 -20   8   6        0.81       10.27      5.67 o
 -18   8   6       39.87       28.30      4.91 o
 -16   8   6      587.15      553.74      9.71 o
 -14   8   6       45.79       57.88      5.08 o
 -12   8   6        9.62       24.18      4.90 o
 -10   8   6       97.34       80.76      5.96 o
  -8   8   6      385.52      349.84      7.12 o
  -6   8   6     1044.25      945.64     14.16 o
  -4   8   6      832.71      775.84      8.62 o
  -2   8   6      321.56      290.84      9.85 o
   0   8   6        0.08       10.84      7.16 o
   2   8   6      518.73      507.54      8.29 o
   4   8   6      989.21      985.84     11.11 o
   6   8   6     1105.67     1103.26     10.87 o
   8   8   6        3.66        8.25      6.74 o
  10   8   6       20.53       21.67      5.81 o
  12   8   6       16.98       11.73      6.13 o
 -23   9   6       77.31       61.12      5.95 o
 -21   9   6        2.62        4.06      5.74 o
 -19   9   6       16.40       27.92      8.97 o
 -17   9   6     1005.98     1037.97     15.25 o
 -15   9   6      574.38      572.02     13.43 o
 -13   9   6       50.70       61.72      5.61 o
 -11   9   6      172.49      179.57      5.80 o
  -9   9   6        3.27        1.64      6.40 o
  -7   9   6        2.37        8.49      6.50 o
  -5   9   6      381.81      351.07      7.55 o
  -3   9   6      861.12      862.75     10.66 o
  -1   9   6      269.24      271.45      8.40 o
   1   9   6      245.04      268.40      7.07 o
   3   9   6      165.87      182.45      6.07 o
   5   9   6        0.83        5.72      5.23 o
   7   9   6       63.11       51.82      6.44 o
   9   9   6       43.23       43.29      6.06 o
  11   9   6       12.79       22.42      6.00 o
 -22  10   6       12.41       18.92      5.81 o
 -20  10   6       49.83       57.91      5.71 o
 -18  10   6       23.48       31.93      4.89 o
 -16  10   6        1.30        7.65      5.42 o
 -14  10   6       89.35      109.38      5.34 o
 -12  10   6      194.88      211.84      5.59 o
 -10  10   6      336.70      346.15      7.25 o
  -8  10   6       14.09       18.12      5.47 o
  -6  10   6       73.57       88.08      7.39 o
  -4  10   6      210.65      204.10      7.88 o
  -2  10   6       46.51       53.43      7.02 o
   0  10   6      385.42      382.40      8.21 o
   2  10   6        3.00        2.56      6.55 o
   4  10   6      463.12      503.35      7.20 o
   6  10   6       16.39       22.09      5.99 o
   8  10   6        4.36       10.14      6.06 o
  10  10   6       13.20       17.22      6.96 o
 -21  11   6       18.38       11.15      6.09 o
 -19  11   6        7.65        7.78      5.35 o
 -17  11   6       53.26       56.26      5.53 o
 -15  11   6        0.94       13.68      5.64 o
 -13  11   6      300.71      300.78      6.10 o
 -11  11   6       51.23       36.42      5.44 o
  -9  11   6      320.24      321.56      6.60 o
  -7  11   6        0.01        5.54      6.08 o
  -5  11   6      661.04      681.88     10.69 o
  -3  11   6      942.31      951.26     14.81 o
  -1  11   6       35.11       36.32      7.37 o
   1  11   6       31.71       32.48      6.27 o
   3  11   6       46.22       56.81      6.61 o
   5  11   6       67.62       68.06      5.78 o
   7  11   6       26.55       23.64      5.98 o
   9  11   6       88.60       65.45      6.03 o
 -20  12   6       16.32       18.71      5.68 o
 -18  12   6        9.30       10.89      5.26 o
 -16  12   6       28.39       30.61      5.20 o
 -14  12   6       47.03       46.86      5.27 o
 -12  12   6        4.58        2.88      6.00 o
 -10  12   6        4.36        9.77      5.81 o
  -8  12   6      231.34      255.83      6.85 o
  -6  12   6       35.11       38.55      6.35 o
  -4  12   6      276.64      285.85      7.88 o
  -2  12   6        1.48        9.50      6.43 o
   0  12   6      101.63      109.08      7.44 o
   2  12   6       86.18       88.34      7.01 o
   4  12   6      605.18      616.03     14.24 o
   6  12   6      190.90      180.28     11.75 o
   8  12   6        0.35        2.73      5.79 o
  10  12   6        6.89        5.93     20.02 o
 -19  13   6       14.65       17.57      5.47 o
 -17  13   6        5.98        6.99      5.59 o
 -15  13   6       73.86       75.99      5.61 o
 -13  13   6      434.23      448.20      6.86 o
 -11  13   6       64.93       64.24      5.99 o
  -9  13   6        6.21       11.89      6.61 o
  -7  13   6       19.67       25.25      6.64 o
  -5  13   6       76.54       84.57      7.69 o
  -3  13   6       81.38       78.75      6.48 o
  -1  13   6      132.29      144.98      6.75 o
   1  13   6        1.54        9.55      6.74 o
   3  13   6        5.45        3.94      7.34 o
   5  13   6       51.72       64.10      6.97 o
   7  13   6       11.14       15.11      6.88 o
 -18  14   6        0.72        8.80      6.14 o
 -16  14   6        8.90       22.27      6.18 o
 -14  14   6        0.33        7.21      6.25 o
 -12  14   6       92.45       89.97      5.80 o
 -10  14   6       24.87       26.14      6.27 o
  -8  14   6        5.07       10.56      6.89 o
  -6  14   6       20.98       18.44      6.48 o
  -4  14   6        0.46        6.97      6.59 o
  -2  14   6       16.46       16.97      6.82 o
   0  14   6        6.05       18.02      7.02 o
   2  14   6        5.91       14.55      6.79 o
   4  14   6        1.74       10.17      7.12 o
   6  14   6        0.18        5.61      7.67 o
 -17  15   6        1.74        5.50      7.06 o
 -15  15   6        1.09        8.48      7.53 o
 -13  15   6       14.91       14.10      6.76 o
 -11  15   6        7.41        6.84      6.27 o
  -9  15   6        2.15       12.24      6.61 o
  -7  15   6       15.66       26.23      7.36 o
  -5  15   6      114.90       91.24      7.93 o
  -3  15   6      229.36      212.58      7.83 o
  -1  15   6       70.16       84.72      7.27 o
   1  15   6        9.18       11.94      6.45 o
   3  15   6       15.43       22.93      7.35 o
   5  15   6        0.65        1.65      7.89 o
 -14  16   6       10.55        8.71      7.36 o
 -12  16   6        3.10        6.72      7.03 o
 -10  16   6        8.74        5.61      7.63 o
  -8  16   6        0.18        0.53      7.55 o
  -6  16   6        6.34       10.54      7.12 o
  -4  16   6        4.85        4.62      7.01 o
  -2  16   6       15.02       18.70      7.25 o
   0  16   6       12.06       12.80      7.07 o
   2  16   6       62.23       54.77      7.40 o
   4  16   6       76.34       65.00      9.50 o
 -13  17   6       64.19       39.59     13.72 o
 -11  17   6       20.25       21.59      7.83 o
  -9  17   6        0.63       -1.60      7.98 o
  -7  17   6        0.68        2.72      7.49 o
  -5  17   6        0.25        5.70      7.18 o
  -3  17   6       31.75       45.47      8.57 o
  -1  17   6       27.92       32.63      8.43 o
   1  17   6        6.76        8.48      7.15 o
  -8  18   6        1.04       -0.60      7.64 o
  -6  18   6        4.65        8.50      8.74 o
  -4  18   6        0.92       -0.80      7.85 o
  -2  18   6        1.76        8.05      7.95 o
 -25   1   7        0.01        1.58      4.91 o
 -23   1   7       13.20       11.75      4.79 o
 -21   1   7      230.27      258.08      4.83 o
 -19   1   7       25.07       13.59      4.42 o
 -17   1   7     3091.37     3017.07     37.96 o
 -15   1   7     4570.83     4746.67     59.88 o
 -11   1   7     1241.64     1421.75     17.35 o
  -9   1   7      702.94      665.10      8.50 o
  -7   1   7      318.57      285.28      6.79 o
  -5   1   7    21305.41    22107.80    107.95 o
  -1   1   7      947.82     1234.16     12.80 o
   1   1   7     1568.79     1603.06     11.92 o
   3   1   7     1301.89     1199.52     10.92 o
   5   1   7      498.06      488.26      6.89 o
   7   1   7      332.18      325.64      6.73 o
   9   1   7      291.89      322.87      7.24 o
  11   1   7        0.17       14.27      6.51 o
  13   1   7       25.01       21.40      5.78 o
 -26   2   7        5.43        8.15      5.16 o
 -24   2   7      380.68      336.22      9.39 o
 -22   2   7      938.04      971.19     21.29 o
 -20   2   7       98.49       98.56      5.20 o
 -18   2   7      239.07      260.73      5.96 o
 -16   2   7      450.37      535.96      8.52 o
 -14   2   7     1151.23     1189.44     12.23 o
 -12   2   7      135.76      103.03      5.27 o
 -10   2   7    30911.30    31958.29    257.88 o
  -8   2   7    27201.53    27562.44    284.24 o
  -6   2   7     1586.08     1512.48      9.37 o
  -4   2   7    15848.04    16059.74     74.78 o
  -2   2   7        2.64        9.76      6.68 o
   0   2   7     4836.09     5089.72     42.57 o
   2   2   7     4509.14     4651.82     47.44 o
   4   2   7      303.86      321.11     11.94 o
   6   2   7     2268.47     2334.48     11.63 o
   8   2   7       28.26       53.80      5.66 o
  10   2   7        8.18       15.07      5.29 o
  12   2   7        6.18       10.63      5.48 o
 -25   3   7        2.02        8.38      4.80 o
 -23   3   7       67.02       66.11      5.43 o
 -21   3   7      841.33      852.87     16.63 o
 -19   3   7       32.94       47.16      4.85 o
 -17   3   7     2744.88     2926.19     56.74 o
 -15   3   7     4611.72     4554.14     57.30 o
 -13   3   7      917.18      834.64     12.08 o
 -11   3   7     9370.63     9783.86    131.82 o
  -9   3   7     1211.54     1166.64     10.29 o
  -7   3   7      748.94      743.35      7.77 o
  -5   3   7     8886.04     8718.11     83.20 o
  -3   3   7      448.63      499.65      8.78 o
   1   3   7      216.61      220.55      9.08 o
   3   3   7     2300.47     2360.51     34.17 o
   5   3   7      590.57      627.49      7.22 o
   7   3   7     1284.49     1368.34     19.24 o
   9   3   7      471.31      450.09      7.18 o
  11   3   7       40.91       29.98      5.71 o
  13   3   7        7.98       14.22      6.10 o
 -24   4   7        4.78       17.38      5.13 o
 -22   4   7      317.74      329.90      7.65 o
 -20   4   7       78.21       83.14      5.47 o
 -18   4   7     1565.29     1619.70     17.76 o
 -16   4   7        4.67        3.09      5.03 o
 -14   4   7      980.51     1010.86      9.30 o
 -12   4   7     1483.00     1513.57     18.25 o
 -10   4   7       54.90       67.19      6.00 o
  -8   4   7      513.56      594.27      6.85 o
  -6   4   7      767.66      771.68      9.51 o
  -4   4   7     4958.59     5179.45     36.95 o
  -2   4   7     4783.29     4828.10     31.56 o
   0   4   7      823.01      876.69      9.65 o
   2   4   7     2897.62     2952.85     32.47 o
   4   4   7       31.24       32.70      5.65 o
   6   4   7      576.45      626.32      9.15 o
   8   4   7       19.53       27.82      5.72 o
  10   4   7        4.16        6.92      5.11 o
  12   4   7        0.68       10.50      6.13 o
 -25   5   7        7.87       14.96      6.02 o
 -23   5   7       50.36       53.17      5.37 o
 -21   5   7       84.53       98.22      5.39 o
 -19   5   7      612.61      568.49     12.91 o
 -17   5   7      740.55      809.53      8.48 o
 -15   5   7      321.48      285.23      6.97 o
 -13   5   7      193.14      162.70      5.83 o
 -11   5   7     1520.16     1341.85     18.67 o
  -9   5   7      110.34      101.37      5.52 o
  -7   5   7     1457.89     1313.94      9.08 o
  -5   5   7     1847.66     1803.71     18.87 o
  -3   5   7     6072.97     5934.84     56.92 o
  -1   5   7      666.10      751.62     13.48 o
   1   5   7     1682.73     1817.90     22.86 o
   3   5   7       70.62       87.84      8.66 o
   5   5   7        1.03        8.51      5.70 o
   7   5   7      295.09      311.30      7.01 o
   9   5   7       59.90       46.07      6.09 o
  11   5   7       29.61       35.33      5.93 o
 -24   6   7      371.37      393.49     15.12 o
 -22   6   7      112.69      108.48      5.33 o
 -20   6   7       66.39       80.63      6.06 o
 -18   6   7      286.57      304.31      7.80 o
 -16   6   7       31.19       24.42      5.03 o
 -14   6   7     2309.97     2342.75     27.00 o
 -12   6   7     1119.19     1048.26     20.29 o
 -10   6   7     6355.50     6211.75     50.04 o
  -8   6   7     7628.09     7795.61     74.11 o
  -6   6   7     5415.59     5409.94     62.64 o
  -4   6   7     2762.11     2894.50     21.86 o
  -2   6   7      357.53      360.04      9.17 o
   0   6   7     1893.90     1998.11     16.86 o
   2   6   7     1808.84     1760.70     29.22 o
   4   6   7      312.59      324.45      6.28 o
   6   6   7      207.06      210.08      6.14 o
   8   6   7       94.61       73.70      6.32 o
  10   6   7       20.16       18.99      6.27 o
  12   6   7       11.25       15.89      6.11 o
 -23   7   7        1.50       -0.18      4.83 o
 -21   7   7      191.04      209.98      6.00 o
 -19   7   7      135.47      178.78      5.27 o
 -17   7   7      878.38      897.79     11.81 o
 -15   7   7      361.20      399.22      6.38 o
 -13   7   7       40.71       36.22      5.03 o
 -11   7   7      854.35      924.76     11.77 o
  -9   7   7        1.87        6.90      5.48 o
  -7   7   7       16.81       15.05      6.16 o
  -5   7   7      610.68      662.71     29.55 o
  -1   7   7       30.15       43.65      7.90 o
   1   7   7       64.35       69.78      7.39 o
   3   7   7     1676.40     1754.69     15.12 o
   5   7   7       27.38       47.04      6.36 o
   7   7   7      318.93      326.98      6.85 o
   9   7   7      106.42      107.79      6.36 o
  11   7   7       22.83       14.46      5.90 o
 -24   8   7       70.39       67.72      6.30 o
 -22   8   7      100.04       97.87      5.75 o
 -20   8   7        8.25       23.63      5.21 o
 -18   8   7     1836.19     1893.89     26.36 o
 -16   8   7      496.16      524.80      8.16 o
 -14   8   7     2095.01     2107.27     20.70 o
 -12   8   7     1168.15     1196.57     18.69 o
 -10   8   7       70.84       69.11      5.84 o
  -8   8   7      261.08      275.97      7.80 o
  -6   8   7     1122.51     1131.66     10.51 o
  -4   8   7     2671.48     2607.35     62.95 o
  -2   8   7      531.82      537.03     10.95 o
   0   8   7     1378.91     1425.26     16.74 o
   2   8   7     1039.72     1083.71     10.16 o
   4   8   7       35.57       37.89      5.98 o
   6   8   7      264.35      266.32      7.05 o
   8   8   7        0.04        1.96      5.92 o
  10   8   7       67.00       70.88      6.68 o
 -23   9   7       21.93       15.38      5.67 o
 -21   9   7      155.23      137.38      8.43 o
 -19   9   7      706.46      719.57     21.36 o
 -17   9   7       97.98       98.48      5.25 o
 -15   9   7       12.23       20.32      4.93 o
 -13   9   7      558.82      571.19      6.92 o
 -11   9   7      413.16      402.41      6.66 o
  -9   9   7        2.44        6.49      6.72 o
  -7   9   7      838.17      830.02      9.44 o
  -5   9   7      194.91      201.22      8.16 o
  -3   9   7       19.74       28.59      8.68 o
  -1   9   7      353.42      356.38     10.58 o
   1   9   7      126.81      121.67      7.79 o
   3   9   7      938.12      984.22      8.86 o
   5   9   7        3.12       13.52      5.59 o
   7   9   7       58.00       74.49      6.30 o
   9   9   7        4.57        6.63      5.69 o
  11   9   7       14.00        6.93      8.02 o
 -22  10   7        2.17        6.49      5.71 o
 -20  10   7        2.32        8.09      5.02 o
 -18  10   7       71.39       85.27      6.50 o
 -16  10   7       58.22       61.16      5.57 o
 -14  10   7        0.09        0.71      4.93 o
 -12  10   7      685.68      670.51      7.37 o
 -10  10   7      623.81      703.56      7.97 o
  -8  10   7     1522.91     1569.38     22.16 o
  -6  10   7      794.39      832.34      8.80 o
  -4  10   7      391.41      393.16     10.19 o
  -2  10   7      629.02      627.14     23.12 o
   0  10   7       27.81       41.82      7.53 o
   2  10   7      538.29      552.31      8.05 o
   4  10   7      685.85      692.48     10.52 o
   6  10   7       26.32       35.32      5.78 o
   8  10   7      103.07       91.34      5.82 o
  10  10   7       21.19       12.78      6.57 o
 -21  11   7       10.13       16.32      6.58 o
 -19  11   7        6.72       13.46      5.66 o
 -17  11   7      224.57      255.34      5.83 o
 -15  11   7      167.10      175.47      6.46 o
 -13  11   7        1.45        5.28      5.26 o
 -11  11   7       66.18       71.64      7.78 o
  -9  11   7       28.52       41.83      6.12 o
  -7  11   7       17.08       13.56      6.03 o
  -5  11   7       87.30       73.20      7.57 o
  -3  11   7        8.95       16.38      7.54 o
  -1  11   7      129.35      145.27      9.56 o
   1  11   7      113.86      121.12      6.93 o
   3  11   7      174.98      194.63      6.65 o
   5  11   7        1.38       -1.16      6.02 o
   7  11   7       14.13       10.60      6.01 o
   9  11   7      106.18      110.61      7.83 o
 -20  12   7       52.53       55.00      5.95 o
 -18  12   7       88.32       71.89      5.93 o
 -16  12   7       61.13       59.82      5.75 o
 -14  12   7       44.01       46.34      5.15 o
 -12  12   7      166.61      153.12      5.65 o
 -10  12   7      126.07      130.78      6.65 o
  -8  12   7       76.09      101.18      6.51 o
  -6  12   7      473.49      493.32      8.17 o
  -4  12   7      402.35      418.41      9.26 o
  -2  12   7       36.22       49.19      7.93 o
   0  12   7      199.13      222.65     13.55 o
   2  12   7      112.45      100.49      6.56 o
   4  12   7        0.26        8.31      6.76 o
   6  12   7        7.45       11.99      6.93 o
   8  12   7        3.35        3.79      6.77 o
 -19  13   7      298.16      226.14      8.24 o
 -17  13   7       29.63       36.49      5.75 o
 -15  13   7        4.55        3.17      6.21 o
 -13  13   7      152.27      137.40      6.31 o
 -11  13   7       56.44       66.29      6.26 o
  -9  13   7       10.56        7.14      6.56 o
  -7  13   7       35.58       32.92      6.24 o
  -5  13   7      131.83      132.00      7.72 o
  -3  13   7        8.75       15.55      7.24 o
  -1  13   7       17.21       20.66      6.86 o
   1  13   7      142.91      128.85     11.75 o
   3  13   7      224.60      212.24      9.62 o
   5  13   7        0.22       -0.57      7.10 o
   7  13   7       21.11       22.58      7.82 o
 -18  14   7       67.83       57.85      6.13 o
 -16  14   7       32.21       32.41      6.25 o
 -14  14   7       58.63       59.81      5.92 o
 -12  14   7      114.23      118.28      7.11 o
 -10  14   7       78.62       83.20      6.08 o
  -8  14   7      130.80      155.73      6.94 o
  -6  14   7      169.44      180.62      7.90 o
  -4  14   7       94.43       99.84      7.18 o
  -2  14   7        4.48       21.14      7.51 o
   0  14   7        1.69       10.75      7.05 o
   2  14   7       37.83       27.10     10.76 o
   4  14   7      202.60      192.53      8.29 o
   6  14   7       20.56       22.08      7.44 o
 -17  15   7       11.96       18.27      6.49 o
 -15  15   7        4.49        4.41      5.94 o
 -13  15   7        0.69        4.16      6.51 o
 -11  15   7        0.04        8.02      6.41 o
  -9  15   7        1.24        6.31      6.41 o
  -7  15   7        2.23        7.41      6.93 o
  -5  15   7        7.83        5.93      6.99 o
  -3  15   7       16.34       17.84      6.99 o
  -1  15   7       18.49       39.03      7.98 o
   1  15   7        2.66       13.97      7.24 o
   3  15   7        0.01       15.52      9.31 o
 -14  16   7        2.15       13.09      8.47 o
 -12  16   7        5.79        7.02      6.91 o
 -10  16   7       24.02       13.09      6.99 o
  -8  16   7       28.60       20.92      6.91 o
  -6  16   7       71.93       83.36      7.97 o
  -4  16   7        9.02        7.38      7.44 o
  -2  16   7        1.38        5.92      7.99 o
   0  16   7        0.09        1.64      8.22 o
   2  16   7        1.51        3.61      7.88 o
 -13  17   7        0.37       -1.99     11.34 o
 -11  17   7        2.30        5.36      7.86 o
  -9  17   7        4.44        7.36      7.71 o
  -7  17   7        0.01        3.18      7.92 o
  -5  17   7       19.10        7.11      8.49 o
  -3  17   7        8.64       12.32      7.55 o
  -1  17   7       27.81       21.90      8.73 o
  -8  18   7        5.26       11.12     23.73 o
  -6  18   7       12.99       16.78     11.28 o
 -26   0   8        4.00       -2.40      7.08 o
 -24   0   8       32.46       39.68      6.29 o
 -22   0   8      443.63      478.22      9.79 o
 -20   0   8     1515.28     1442.65     32.99 o
 -18   0   8      148.74      122.92      7.98 o
 -16   0   8     1181.52     1157.31     23.71 o
 -14   0   8       78.70       64.14      7.52 o
 -12   0   8     8437.84     8837.13    147.83 o
 -10   0   8      303.18      226.17      9.28 o
  -8   0   8       27.75        7.92      7.55 o
  -6   0   8    14390.18    14621.66    159.75 o
  -4   0   8    22556.90    23753.11    185.05 o
  -2   0   8     3894.07     4355.15     28.23 o
   0   0   8     3574.12     3584.38     24.02 o
   2   0   8    16716.84    17236.02     91.68 o
   4   0   8      637.47      689.15     14.01 o
   6   0   8      424.95      425.90      9.93 o
   8   0   8        0.04       13.84      8.27 o
  10   0   8       96.60      105.25      8.37 o
  12   0   8      377.74      340.51     40.42 o
 -25   1   8       16.93       17.52      5.21 o
 -23   1   8       78.85       73.32      5.25 o
 -21   1   8      375.35      337.65      5.67 o
 -19   1   8       78.08       82.92      5.35 o
 -17   1   8       12.06       23.24      6.29 o
 -15   1   8      676.37      662.43      6.91 o
 -13   1   8     1281.47     1208.35     10.63 o
 -11   1   8       23.89       17.69      5.64 o
  -9   1   8       38.60       14.09      4.77 o
  -7   1   8     3442.49     3834.71     36.72 o
  -5   1   8     5059.53     5721.76     37.98 o
  -3   1   8     1660.23     1615.54     12.11 o
  -1   1   8      793.66      697.97     10.11 o
   1   1   8      203.67      180.32      8.38 o
   3   1   8     1967.28     1923.14     13.23 o
   5   1   8     1046.63     1011.68      7.55 o
   7   1   8      454.38      492.33     14.07 o
   9   1   8       17.04       34.89      5.97 o
  11   1   8        4.19        0.99      6.25 o
 -26   2   8        0.48        6.25      5.52 o
 -24   2   8       17.58       22.09      5.81 o
 -22   2   8       88.86       85.51      4.95 o
 -20   2   8       28.71       23.39      4.49 o
 -18   2   8      143.27      133.75      5.81 o
 -16   2   8        1.43        4.02      5.00 o
 -14   2   8      690.93      624.94      6.83 o
 -12   2   8     1084.68     1204.68     13.52 o
 -10   2   8       19.25       15.60      4.69 o
  -8   2   8      225.85      231.22      6.40 o
  -6   2   8     3874.45     3908.09     24.73 o
  -4   2   8     3912.77     3863.08     14.66 o
  -2   2   8      291.28      284.53      8.65 o
   0   2   8      111.50      130.72      8.76 o
   2   2   8       66.87       67.73      8.60 o
   4   2   8        0.59       -3.50      8.15 o
   6   2   8      364.46      384.69      9.04 o
   8   2   8        1.34        6.60      6.73 o
  10   2   8        8.26       11.97      5.62 o
  12   2   8        0.75       10.46      6.98 o
 -25   3   8        1.31        6.70      4.63 o
 -23   3   8       24.09       26.93      4.59 o
 -21   3   8        0.09        5.62      5.14 o
 -19   3   8       14.74       13.32      5.06 o
 -17   3   8       40.96       26.05      5.29 o
 -15   3   8        0.19        5.09      5.16 o
 -13   3   8      321.79      350.02      6.08 o
 -11   3   8     2290.15     2180.60     21.71 o
  -9   3   8        7.39        9.80      5.07 o
  -7   3   8     3897.47     4210.76     49.27 o
  -5   3   8     4789.14     5252.25     36.70 o
  -3   3   8     1194.10     1050.45      9.80 o
  -1   3   8        3.91       13.70      6.94 o
   1   3   8     2064.63     2081.18     18.38 o
   3   3   8     1088.30     1073.48     14.29 o
   5   3   8       12.35       15.30      5.70 o
   7   3   8       47.26       55.66      5.06 o
   9   3   8       43.53       35.32      5.20 o
  11   3   8       12.82       23.23      6.93 o
 -26   4   8       62.41       74.48      6.68 o
 -24   4   8       64.58       61.73      5.37 o
 -22   4   8      153.82      154.92      5.88 o
 -20   4   8      574.14      552.59     11.96 o
 -16   4   8       80.32       77.17      5.78 o
 -14   4   8      129.11      128.12      5.78 o
 -10   4   8       78.89       99.55      5.76 o
  -8   4   8     2085.25     1970.97     17.02 o
  -6   4   8     7785.11     7103.45     56.37 o
  -4   4   8     9042.85     9680.67    120.11 o
  -2   4   8      188.82      225.12      7.77 o
   0   4   8     1329.87     1316.26     12.31 o
   2   4   8     6450.63     6486.77     59.30 o
   6   4   8       64.86       73.75      5.53 o
   8   4   8       57.33       65.12      6.04 o
  10   4   8      101.81       98.86      6.53 o
 -25   5   8        3.99        4.01      5.50 o
 -23   5   8       17.80       30.63      5.20 o
 -21   5   8       26.35       35.94      5.08 o
 -19   5   8      488.44      439.49      6.64 o
 -17   5   8      646.70      690.70     12.17 o
 -15   5   8     3403.57     3426.31     33.69 o
 -13   5   8     1843.66     1744.10     16.00 o
 -11   5   8      194.99      193.15      6.37 o
  -9   5   8      222.37      255.25      8.60 o
  -7   5   8     4418.98     4530.24     44.80 o
  -5   5   8     2398.73     2572.04     22.07 o
  -3   5   8     2232.64     2050.83     14.41 o
  -1   5   8      263.75      284.64      9.13 o
   1   5   8       16.11       11.25      6.47 o
   3   5   8     2476.05     2471.58     25.55 o
   5   5   8      866.65      857.45     10.54 o
   7   5   8        0.15        2.83      5.47 o
   9   5   8      131.72      153.00      7.01 o
  11   5   8       14.28       18.03      6.48 o
 -24   6   8       18.38       22.54      5.76 o
 -22   6   8      169.62      130.58      5.37 o
 -20   6   8      105.85      103.21      4.92 o
 -18   6   8       49.47       55.96      5.23 o
 -16   6   8      313.95      305.89      7.18 o
 -14   6   8        7.59        8.83      5.25 o
 -12   6   8      683.92      727.84     11.21 o
 -10   6   8      612.46      615.98      7.43 o
  -8   6   8      165.92      164.43      6.20 o
  -6   6   8      913.64      964.98     13.30 o
  -4   6   8       25.16       26.73      6.68 o
  -2   6   8       93.07       80.69      9.11 o
   0   6   8       54.72       57.40      6.97 o
   2   6   8      159.71      160.48      7.51 o
   4   6   8      108.58      120.63      5.95 o
   6   6   8      476.44      476.23     10.42 o
   8   6   8        0.14        6.23      5.66 o
  10   6   8       26.62       21.42      6.22 o
 -25   7   8        1.35        8.63      5.19 o
 -23   7   8      120.37      107.09      5.22 o
 -21   7   8        7.85       10.64      5.12 o
 -19   7   8      197.91      247.94      5.12 o
 -17   7   8        6.53       11.78      5.05 o
 -15   7   8       10.69       24.09      5.52 o
 -13   7   8      408.43      484.39      7.05 o
 -11   7   8      843.49      836.90      8.71 o
  -9   7   8       14.66       13.62      5.82 o
  -7   7   8      934.38      938.27     14.75 o
  -5   7   8       23.96       33.67      6.92 o
  -3   7   8      772.55      734.57     13.22 o
  -1   7   8      594.84      605.02     12.30 o
   1   7   8      901.44      903.94     15.09 o
   3   7   8      122.09      134.51      5.97 o
   5   7   8      121.87      134.59      5.98 o
   7   7   8        9.40        5.85      5.38 o
   9   7   8        5.72       11.99      5.92 o
 -24   8   8       68.20       72.50      5.52 o
 -22   8   8        0.20        1.77      5.09 o
 -20   8   8       39.82       45.12      4.98 o
 -18   8   8       31.87       35.21      4.86 o
 -16   8   8      617.70      605.77     10.58 o
 -14   8   8        0.69        2.90      4.51 o
 -12   8   8      841.46      894.69     10.93 o
 -10   8   8        3.51        2.40      5.65 o
  -8   8   8      346.97      326.89      7.86 o
  -6   8   8     2560.14     2467.52     21.23 o
  -4   8   8     1792.01     1806.43     13.01 o
  -2   8   8       28.71       45.26     10.67 o
   0   8   8      715.28      722.79     10.75 o
   2   8   8      330.29      318.26      6.94 o
   4   8   8        5.03       16.73      5.68 o
   6   8   8       49.50       55.91      5.69 o
   8   8   8       39.42       35.75      7.24 o
  10   8   8       52.08       38.25      6.51 o
 -23   9   8       15.97       34.77      6.57 o
 -21   9   8       12.52       17.81      4.74 o
 -19   9   8       71.18       75.21      5.29 o
 -17   9   8      133.03      125.90      5.15 o
 -15   9   8      558.77      577.14      8.40 o
 -13   9   8      489.14      498.80      7.12 o
 -11   9   8      454.04      404.50      6.01 o
  -9   9   8      228.70      247.57      7.23 o
  -7   9   8     1315.32     1300.05     11.00 o
  -5   9   8      417.51      417.46      8.63 o
  -3   9   8      490.55      481.07      9.94 o
  -1   9   8       73.01       76.02      7.54 o
   1   9   8      219.35      258.50      8.16 o
   3   9   8      557.20      559.86      7.67 o
   5   9   8      147.69      147.94      6.21 o
   7   9   8       53.16       45.96      6.84 o
   9   9   8       33.35       34.72      6.06 o
 -22  10   8       17.88       16.10      5.08 o
 -20  10   8      228.59      233.11      9.87 o
 -18  10   8        3.43        4.97      5.24 o
 -16  10   8       44.97       48.45      5.17 o
 -14  10   8      310.12      285.94      7.20 o
 -12  10   8      115.61       98.00      6.84 o
 -10  10   8        0.00       12.93      6.34 o
  -8  10   8      112.38      114.82      6.54 o
  -6  10   8       27.52       20.64      6.38 o
  -4  10   8      255.25      258.86     15.31 o
  -2  10   8       10.20       19.72      6.70 o
   0  10   8        6.16       14.72      7.47 o
   2  10   8        8.97        8.65      6.85 o
   4  10   8       54.77       44.55      6.42 o
   6  10   8       97.04       86.89      6.43 o
   8  10   8       18.43       28.30      7.06 o
 -21  11   8        0.21       -2.33      5.54 o
 -19  11   8       58.11       54.24      5.52 o
 -17  11   8       61.81       69.15      6.00 o
 -15  11   8        0.79        9.40      5.71 o
 -13  11   8      185.96      199.33      6.97 o
 -11  11   8        0.72        7.03      6.77 o
  -9  11   8       17.60       21.64      7.32 o
  -7  11   8       20.81       24.78      6.81 o
  -5  11   8      180.29      169.67      8.34 o
  -3  11   8       44.07       50.61      8.91 o
  -1  11   8      596.43      596.76     16.96 o
   1  11   8       81.11       87.81      6.18 o
   3  11   8        3.15        2.72      5.52 o
   5  11   8       27.77       18.41      5.77 o
   7  11   8        0.17        1.56      6.13 o
 -20  12   8        1.77       12.10      5.18 o
 -18  12   8      101.35      103.97      5.92 o
 -16  12   8      139.82      151.83      6.08 o
 -14  12   8       55.22       73.20      6.68 o
 -12  12   8      206.65      207.49      6.20 o
 -10  12   8      159.98      179.01      6.59 o
  -8  12   8       62.56       63.03      7.01 o
  -6  12   8      356.48      350.30     18.96 o
  -4  12   8      226.45      234.33     11.56 o
  -2  12   8       47.05       52.25     10.12 o
   0  12   8       67.06       67.32      6.92 o
   2  12   8       11.74       20.31      7.06 o
   4  12   8        2.25       -2.15      6.86 o
   6  12   8       20.36       16.96      6.91 o
 -19  13   8        7.89       16.45      5.74 o
 -17  13   8       31.60       36.73      6.13 o
 -15  13   8        0.02        5.63      5.03 o
 -13  13   8        7.91       15.85      5.64 o
 -11  13   8      124.53      117.59      6.17 o
  -9  13   8       11.20        9.76      6.10 o
  -7  13   8      168.31      154.78      7.47 o
  -5  13   8       34.63       39.53      7.31 o
  -3  13   8       12.69       14.72      9.07 o
  -1  13   8       91.27      112.69      7.04 o
   1  13   8      222.46      245.23      8.24 o
   3  13   8        4.84        8.15      6.64 o
   5  13   8        2.75        3.52      6.27 o
 -18  14   8       57.54       60.72      7.51 o
 -16  14   8        7.51        7.38      6.57 o
 -14  14   8       23.90       21.30      6.52 o
 -12  14   8       71.41       61.79      6.39 o
 -10  14   8       21.83       24.01      6.31 o
  -8  14   8       14.28       23.48      6.58 o
  -6  14   8        9.87       17.25      8.12 o
  -4  14   8        1.11        7.66      7.53 o
  -2  14   8       15.65       29.65      7.86 o
   0  14   8        2.62       16.35      6.98 o
   2  14   8        3.22        9.37      9.08 o
   4  14   8        9.60       21.61     10.69 o
 -17  15   8        0.92        1.67      6.11 o
 -15  15   8        1.53        6.11      6.67 o
 -13  15   8        9.44        9.19      6.44 o
 -11  15   8        5.83        3.62      6.52 o
  -9  15   8       16.00       18.27      7.05 o
  -7  15   8        4.32        3.25      8.09 o
  -5  15   8        0.25       -1.47      7.86 o
  -3  15   8        2.52        2.81      7.41 o
  -1  15   8        0.07       -4.57      7.29 o
   1  15   8       10.12       18.97      7.49 o
   3  15   8       12.39        5.47      8.72 o
 -14  16   8        4.75        9.91      7.10 o
 -12  16   8       36.94       49.54      7.08 o
 -10  16   8       80.28       79.06      6.98 o
  -8  16   8       71.15       54.22      7.84 o
  -6  16   8       24.52       28.73      8.33 o
  -4  16   8        3.24        6.97      9.31 o
  -2  16   8        2.99       21.19      9.17 o
   0  16   8       20.30       33.88      7.83 o
 -11  17   8        8.23        5.88      7.25 o
  -9  17   8        0.66        4.65      8.92 o
  -7  17   8       19.21       21.18      9.03 o
  -5  17   8        8.94       12.72      7.63 o
  -3  17   8        0.01        2.23      8.64 o
 -27   1   9       29.60       36.78      5.69 o
 -25   1   9       60.19       82.01      8.73 o
 -23   1   9      186.94      187.96      4.89 o
 -21   1   9       48.53       36.26      4.86 o
 -19   1   9     1099.86     1018.26     11.97 o
 -17   1   9     1024.01     1068.98     13.61 o
 -15   1   9     2539.19     2465.03     18.99 o
 -13   1   9     4657.94     4972.79     51.07 o
 -11   1   9     2626.46     2717.23     25.95 o
  -9   1   9      262.52      256.16      6.69 o
  -5   1   9      503.12      476.37      8.49 o
  -3   1   9     2081.66     2169.45     12.00 o
  -1   1   9       23.92       19.88      7.01 o
   1   1   9     1011.43      878.91     17.24 o
   3   1   9     1456.76     1450.86     13.65 o
   5   1   9      429.34      403.80      6.24 o
   7   1   9        3.05       11.63      5.15 o
   9   1   9       29.18       26.73      6.43 o
  11   1   9       29.98       29.27      6.91 o
 -26   2   9       11.55       10.45      6.24 o
 -24   2   9        0.11       11.22      5.36 o
 -22   2   9      699.39      630.77     11.44 o
 -20   2   9     1245.30     1129.82     10.83 o
 -18   2   9     5384.78     5605.76     64.78 o
 -16   2   9     4552.89     4312.32     39.16 o
 -14   2   9        3.96       13.09      6.48 o
 -12   2   9     1693.80     1788.61     19.09 o
 -10   2   9     7646.08     7108.84     81.01 o
  -8   2   9     3334.68     2831.74     25.20 o
  -6   2   9     2709.69     2627.02     20.41 o
  -4   2   9      651.39      535.30      8.41 o
  -2   2   9      331.64      366.41      7.99 o
   0   2   9     2089.25     2099.91     13.66 o
   2   2   9      526.11      445.52      7.97 o
   4   2   9        0.43       13.12      6.22 o
   6   2   9        6.14        5.79      5.13 o
   8   2   9       99.25      102.21      6.45 o
  10   2   9      239.74      202.04      7.68 o
 -27   3   9        4.65       16.59      6.01 o
 -25   3   9       36.41       35.31      5.44 o
 -23   3   9       87.97      109.17      6.82 o
 -21   3   9       28.25       31.71      4.37 o
 -19   3   9     1372.89     1343.92     25.27 o
 -17   3   9     1917.23     1860.27     12.06 o
 -15   3   9      343.74      373.28      6.45 o
 -13   3   9     4814.89     4774.75     37.45 o
 -11   3   9     2502.75     2552.01     31.36 o
  -9   3   9     1089.48     1116.56     12.76 o
  -7   3   9      407.48      410.37      6.91 o
  -5   3   9      110.15       82.28      7.12 o
  -3   3   9      241.36      275.79      7.48 o
  -1   3   9       12.08       23.27      6.87 o
   1   3   9      108.98       89.74      8.99 o
   3   3   9     1315.59     1278.13     15.79 o
   5   3   9      615.99      619.33     10.75 o
   7   3   9       49.56       61.54      5.58 o
   9   3   9        5.33       11.62      6.29 o
 -26   4   9        0.25        7.75      5.21 o
 -24   4   9       16.19       15.37      4.72 o
 -22   4   9        2.34        3.34      4.64 o
 -20   4   9        7.57        8.54      5.17 o
 -18   4   9      318.68      292.81      5.23 o
 -16   4   9      600.88      573.99      7.78 o
 -14   4   9       59.12       72.80      4.84 o
 -12   4   9     1797.57     1821.63      9.91 o
 -10   4   9       12.73       19.56      5.58 o
  -8   4   9     1524.78     1594.33     11.19 o
  -6   4   9      211.96      177.56      6.86 o
  -4   4   9      290.68      274.54      8.30 o
  -2   4   9      301.97      288.40      7.12 o
   0   4   9      132.96      149.23      6.78 o
   2   4   9      395.19      388.85     11.12 o
   4   4   9      200.01      173.52      5.23 o
   6   4   9       87.60       98.68      5.69 o
   8   4   9        8.08       13.97      6.16 o
  10   4   9        2.35       10.96      5.90 o
 -25   5   9       34.10       35.16      5.12 o
 -23   5   9      177.44      196.55      8.02 o
 -21   5   9       29.91       18.30      5.27 o
 -19   5   9        0.37        6.59      4.72 o
 -17   5   9     1093.47     1031.49      7.01 o
 -15   5   9     3231.12     3253.23     38.28 o
 -13   5   9     1168.30     1180.54     12.90 o
 -11   5   9     1393.78     1425.11     16.41 o
  -9   5   9      580.61      566.16      6.94 o
  -7   5   9       78.30       92.42      6.97 o
  -5   5   9     1837.72     1828.97     12.50 o
  -3   5   9     1875.04     1892.78     17.25 o
  -1   5   9        5.30        9.23      7.05 o
   1   5   9     3467.83     3407.58     34.07 o
   3   5   9     1080.33     1068.72     14.78 o
   5   5   9        0.57        5.02      5.68 o
   7   5   9        0.39        6.55      6.37 o
   9   5   9       44.07       47.89      6.85 o
 -26   6   9        2.49        8.32      5.07 o
 -24   6   9       10.91       15.86      4.99 o
 -22   6   9       73.23       67.04      4.98 o
 -20   6   9      567.63      632.34     16.21 o
 -18   6   9     3240.82     3371.14     54.47 o
 -16   6   9     3096.54     3230.31     36.73 o
 -14   6   9        0.36        9.94      5.38 o
 -12   6   9     1483.18     1498.14     14.71 o
 -10   6   9     1170.95     1217.77     19.44 o
  -8   6   9     2937.03     2591.37     23.67 o
  -6   6   9     2519.87     2349.11     16.93 o
  -4   6   9        3.47        5.79      7.55 o
  -2   6   9       15.33       25.03      8.81 o
   0   6   9     1392.64     1309.35     15.28 o
   2   6   9      104.46      107.87      6.86 o
   4   6   9       12.97       20.71      6.15 o
   6   6   9      153.68      165.46      7.37 o
   8   6   9       44.07       40.46      5.72 o
 -25   7   9        0.49       -1.54      5.08 o
 -23   7   9       94.83      117.47      6.37 o
 -21   7   9      106.36      113.17      5.21 o
 -19   7   9       61.19       56.75      5.18 o
 -17   7   9     1605.69     1748.97     23.83 o
 -15   7   9      857.18      803.62      8.80 o
 -13   7   9      383.53      405.53      6.15 o
 -11   7   9     2813.33     2809.49     35.47 o
  -9   7   9      460.18      449.54      7.73 o
  -7   7   9       50.24       52.88      6.93 o
  -5   7   9       86.89       79.58      7.61 o
  -3   7   9       63.96       72.54      8.47 o
  -1   7   9       98.75      114.81      8.10 o
   1   7   9      782.20      817.27     11.93 o
   3   7   9      416.42      401.80      6.72 o
   5   7   9      114.83      113.58      6.92 o
   7   7   9       20.25       29.07      6.51 o
   9   7   9       54.24       36.81      6.30 o
 -24   8   9       14.78       23.74      6.47 o
 -22   8   9       41.06       43.86      4.88 o
 -20   8   9       65.45       80.63      5.40 o
 -18   8   9      302.70      312.98      5.69 o
 -16   8   9       45.34       65.84      5.64 o
 -14   8   9       41.16       50.07      5.35 o
 -12   8   9        0.01        6.18      5.04 o
 -10   8   9      153.87      135.91      6.78 o
  -8   8   9      699.20      664.25      8.29 o
  -6   8   9      160.18      192.93      8.60 o
  -4   8   9        8.68       16.74      6.91 o
  -2   8   9      352.12      348.41     10.68 o
   0   8   9        0.41        2.57      9.18 o
   2   8   9      510.42      511.56      9.43 o
   4   8   9       76.59       67.83      6.36 o
   6   8   9        7.83        8.11      5.58 o
   8   8   9        0.02        0.17      6.17 o
 -23   9   9       35.23       32.97      6.33 o
 -21   9   9       38.85       44.19      5.18 o
 -19   9   9       17.75       18.40      4.90 o
 -17   9   9      577.43      646.14     12.42 o
 -15   9   9      134.30      122.90      5.99 o
 -13   9   9      211.96      221.40      5.94 o
 -11   9   9      329.92      294.85      6.84 o
  -9   9   9        0.16        6.40      6.35 o
  -7   9   9      193.77      208.70      6.93 o
  -5   9   9      108.20      116.81      8.87 o
  -3   9   9        3.75        5.10      6.90 o
  -1   9   9       26.23       40.38      8.26 o
   1   9   9     1543.02     1601.61     17.54 o
   3   9   9      197.06      178.65      6.37 o
   5   9   9       16.42       19.36      5.21 o
   7   9   9        8.22       16.55      6.09 o
 -22  10   9       66.81       62.85      6.43 o
 -20  10   9      170.90      186.45      6.32 o
 -18  10   9      475.68      480.63     12.30 o
 -16  10   9      369.56      417.00      6.97 o
 -14  10   9      167.48      136.71      5.88 o
 -12  10   9       27.67       32.51      5.72 o
 -10  10   9      197.30      205.48      6.33 o
  -8  10   9      828.59      831.32     18.49 o
  -6  10   9     2271.48     2238.41     45.79 o
  -4  10   9      103.20      122.25      8.88 o
  -2  10   9      660.42      728.69     13.62 o
   0  10   9      707.61      694.94     17.11 o
   2  10   9        3.32        2.85      6.89 o
   4  10   9       50.91       53.54      6.18 o
   6  10   9       30.73       26.25      6.30 o
 -23  11   9       58.21       56.37     20.40 o
 -21  11   9       39.95       34.57      5.98 o
 -19  11   9      250.61      287.40      7.87 o
 -17  11   9      271.50      271.05      6.33 o
 -15  11   9       47.48       66.28      5.43 o
 -13  11   9       57.41       63.94      6.69 o
 -11  11   9      716.78      764.29     11.07 o
  -9  11   9       97.11      109.87      6.30 o
  -7  11   9       24.01       16.71      6.49 o
  -5  11   9       43.97       45.80      7.12 o
  -3  11   9       23.67       20.77      6.42 o
  -1  11   9        6.06       20.98      6.59 o
   1  11   9      219.93      206.64      8.30 o
   3  11   9       76.63       75.77      7.14 o
   5  11   9        0.02       -3.61      6.15 o
 -22  12   9        6.21        7.05     19.28 o
 -20  12   9       14.94       19.35      5.04 o
 -18  12   9        0.09        3.47      6.26 o
 -16  12   9      141.01      146.14      6.56 o
 -14  12   9       32.40       30.52      6.27 o
 -12  12   9       47.97       38.75      5.66 o
 -10  12   9       31.77       32.15      6.44 o
  -8  12   9      263.67      228.71      7.41 o
  -6  12   9       67.00       55.39      7.89 o
  -4  12   9        0.01       -4.29      7.72 o
  -2  12   9        5.63        5.74      7.53 o
   0  12   9       69.92       64.28      6.89 o
   2  12   9       42.98       33.82      7.92 o
   4  12   9        2.69        7.75      6.82 o
 -19  13   9       19.08       15.82      5.74 o
 -17  13   9       40.14       29.48      6.21 o
 -15  13   9       56.50       70.78      6.38 o
 -13  13   9       31.17       32.17      6.33 o
 -11  13   9       29.28       30.18      6.89 o
  -9  13   9        0.19        8.89      6.60 o
  -7  13   9       62.97       52.78      7.20 o
  -5  13   9       17.22       19.18      7.57 o
  -3  13   9        1.04       -5.19      7.14 o
  -1  13   9      174.60      204.01      9.59 o
   1  13   9      311.07      270.33      9.61 o
   3  13   9       37.58       29.41      7.40 o
 -18  14   9       43.79       39.29      6.39 o
 -16  14   9      100.56      111.18      8.06 o
 -14  14   9       45.45       46.87      6.05 o
 -12  14   9        4.72        2.83      6.47 o
 -10  14   9       72.26       79.35      7.05 o
  -8  14   9      202.82      202.58      8.27 o
  -6  14   9      267.72      277.63     16.86 o
  -4  14   9       52.04       54.17      7.90 o
  -2  14   9      106.82      106.23      7.06 o
   0  14   9      135.13      114.11      7.56 o
   2  14   9        0.02        5.53      7.67 o
 -17  15   9       46.03       40.40      6.72 o
 -15  15   9        8.06       25.01      7.26 o
 -13  15   9        7.16       19.49      7.10 o
 -11  15   9        9.65       13.78      6.95 o
  -9  15   9        0.32        4.72      7.11 o
  -7  15   9        4.44       11.43      7.66 o
  -5  15   9       21.74       16.85      7.41 o
  -3  15   9       28.25       32.41      8.32 o
  -1  15   9       35.74       27.97      7.22 o
   1  15   9       74.64       57.00      7.85 o
 -14  16   9        9.76        9.06      7.35 o
 -12  16   9        2.56        2.02      6.79 o
 -10  16   9        1.72        6.28      7.77 o
  -8  16   9       66.06       59.01      8.22 o
  -6  16   9       10.06        3.92      9.49 o
  -4  16   9        0.26       15.96     10.44 o
  -2  16   9       19.21       15.53      7.71 o
 -11  17   9        0.08        3.65      7.62 o
  -9  17   9        0.01        3.42      9.92 o
  -7  17   9        1.53       13.28      8.95 o
  -5  17   9        3.08        6.51      8.57 o
 -26   0  10       36.48       29.79      7.81 o
 -24   0  10      130.17      128.38      9.69 o
 -22   0  10       97.54      113.26      7.49 o
 -20   0  10     2040.51     2032.26     36.25 o
 -18   0  10       41.98       26.43      9.33 o
 -16   0  10       18.64        8.64      7.91 o
 -14   0  10        1.32        0.13      7.22 o
 -12   0  10      351.40      345.95      8.46 o
 -10   0  10     3283.98     3011.74     49.37 o
  -8   0  10     1655.10     1883.86     19.98 o
  -6   0  10     4179.55     4184.94     59.75 o
  -4   0  10     1213.79     1329.27     12.89 o
  -2   0  10      531.75      517.19      9.91 o
   0   0  10     1892.03     1774.62     18.48 o
   2   0  10      519.09      475.57     16.69 o
   4   0  10       65.57       54.74      7.49 o
   6   0  10        3.02       12.02      9.68 o
   8   0  10      598.58      592.88     31.96 o
 -27   1  10       40.64       43.31      5.67 o
 -25   1  10        4.14       14.82      4.79 o
 -23   1  10       52.03       51.39      4.47 o
 -21   1  10      192.28      221.16      6.49 o
 -19   1  10      179.36      193.82      4.93 o
 -17   1  10       14.42       15.67      5.48 o
 -15   1  10      210.65      195.47      6.01 o
 -13   1  10     2832.18     2714.07     24.62 o
 -11   1  10      113.92       82.54      5.32 o
  -9   1  10     5207.00     4937.93     44.65 o
  -7   1  10     1227.07     1307.68     12.06 o
  -5   1  10      155.29      136.04      6.18 o
  -3   1  10      121.44       98.10      6.31 o
  -1   1  10     1575.40     1591.51     11.55 o
   1   1  10       31.44       41.86      7.01 o
   3   1  10        7.99       16.55      6.48 o
   5   1  10        0.02       -4.76      6.18 o
   7   1  10       33.40       39.97      6.67 o
   9   1  10       30.25       31.54      7.14 o
 -26   2  10       10.34       11.24      4.95 o
 -24   2  10        2.59       10.95      4.89 o
 -22   2  10       42.34       28.68      4.84 o
 -20   2  10       78.75       76.43      5.37 o
 -16   2  10        1.59       10.32      5.11 o
 -14   2  10      254.04      245.06      5.99 o
 -12   2  10      264.70      259.42      5.88 o
 -10   2  10      112.01      119.86      5.44 o
  -6   2  10       34.03       38.85      5.57 o
  -4   2  10      149.65      187.00      6.62 o
  -2   2  10       68.40       63.44      6.50 o
   0   2  10      413.88      394.80      8.08 o
   2   2  10        3.79        4.91      6.58 o
   4   2  10       13.54       19.35      6.60 o
   6   2  10        1.08        1.53      6.28 o
   8   2  10        0.82        9.55      7.61 o
 -27   3  10        0.83        9.71      5.60 o
 -25   3  10       12.51        6.11      4.81 o
 -23   3  10       35.27       50.20      7.88 o
 -21   3  10       66.49       56.56      4.69 o
 -19   3  10      254.43      213.93      5.36 o
 -17   3  10      733.27      736.84      6.95 o
 -15   3  10      462.41      438.70      5.79 o
 -13   3  10      162.58      158.48      6.10 o
 -11   3  10     1481.41     1246.72     18.01 o
  -9   3  10     1596.06     1526.00     14.71 o
  -7   3  10     1846.21     1930.48     11.96 o
  -5   3  10       12.66       13.75      5.85 o
  -3   3  10     2122.10     2046.37     25.75 o
  -1   3  10     1640.16     1763.96     20.60 o
   1   3  10      313.74      334.43      8.07 o
   3   3  10       12.81        8.12      6.56 o
   5   3  10       48.69       60.04      6.01 o
   7   3  10       11.04       12.10      5.78 o
   9   3  10        8.81        8.66      6.61 o
 -26   4  10       41.19       49.60      5.02 o
 -24   4  10       84.58       76.15      4.91 o
 -22   4  10        0.18        7.46      5.23 o
 -20   4  10      198.73      176.90      5.44 o
 -18   4  10       32.23       50.91      5.55 o
 -16   4  10      256.97      236.86      6.00 o
 -14   4  10       24.22       11.83      5.16 o
 -12   4  10       24.50       24.23      5.29 o
 -10   4  10      240.65      232.55      6.80 o
  -8   4  10     1345.57     1278.51     20.45 o
  -6   4  10     1104.57     1186.48     12.47 o
  -4   4  10      990.50      960.05      9.05 o
  -2   4  10      378.60      368.01      7.85 o
   0   4  10      156.02      155.79      6.97 o
   2   4  10      384.17      353.59     16.66 o
   4   4  10       11.31       21.77      5.47 o
   6   4  10       91.98       89.11      6.27 o
   8   4  10       99.23      123.82      6.34 o
 -25   5  10       60.20       68.50      5.17 o
 -23   5  10      109.99      111.88      6.62 o
 -21   5  10      388.49      401.71      8.40 o
 -19   5  10      558.99      580.80     10.48 o
 -17   5  10      980.14      928.00      8.22 o
 -15   5  10       62.20       53.43      5.09 o
 -13   5  10      786.30      752.72     11.11 o
 -11   5  10        6.36       13.61      5.13 o
  -9   5  10      900.30      886.62     11.90 o
  -7   5  10      595.71      632.85     12.99 o
  -5   5  10      704.32      675.84     10.49 o
  -3   5  10      312.52      311.23      7.72 o
  -1   5  10     1084.46     1054.63     10.67 o
   1   5  10       87.79       90.02      6.29 o
   3   5  10       42.33       44.77      6.28 o
   5   5  10       14.80       14.05      5.98 o
   7   5  10       63.10       84.99      6.61 o
 -26   6  10       49.25       55.69      5.55 o
 -24   6  10       16.02       17.98      6.56 o
 -20   6  10        3.80       13.96      4.56 o
 -18   6  10      101.59       82.15      5.03 o
 -16   6  10      108.03      135.45      5.05 o
 -14   6  10        0.00        6.97      5.88 o
 -12   6  10      297.82      324.58      6.45 o
 -10   6  10       86.33      100.00      6.55 o
  -8   6  10       16.97       26.00      7.42 o
  -6   6  10        1.69       13.56      7.42 o
  -4   6  10       59.81       74.38      7.42 o
  -2   6  10      690.79      624.63     10.20 o
   0   6  10      391.00      373.94      7.86 o
   2   6  10       11.61       22.44      8.51 o
   4   6  10       61.37       63.98      6.43 o
   6   6  10        0.52        1.32      5.73 o
   8   6  10        0.27        5.33      6.50 o
 -25   7  10       14.92       18.64      5.57 o
 -23   7  10        6.15       -4.56      5.07 o
 -21   7  10        1.41        0.99      4.93 o
 -19   7  10       83.84      101.86      5.47 o
 -17   7  10        6.31       15.54      5.23 o
 -15   7  10      166.09      143.76      5.62 o
 -13   7  10      664.83      669.48      9.71 o
 -11   7  10      618.67      620.90     11.44 o
  -9   7  10      347.73      308.99      7.26 o
  -7   7  10       56.07       50.62      6.85 o
  -5   7  10      254.02      277.65      8.58 o
  -3   7  10      196.33      211.11     13.25 o
  -1   7  10      686.59      734.49     12.73 o
   1   7  10      439.64      466.64      8.42 o
   3   7  10        0.12        0.31      5.04 o
   5   7  10       28.64       19.68      6.21 o
   7   7  10        2.61       10.18      6.53 o
 -24   8  10       23.31       25.26      5.35 o
 -22   8  10        0.02        1.64      5.20 o
 -20   8  10        0.27        6.20      5.07 o
 -18   8  10      132.42      102.90      5.60 o
 -14   8  10      112.78      121.66      5.42 o
 -12   8  10       34.04       33.16      5.06 o
 -10   8  10        8.76       11.68      6.82 o
  -8   8  10      826.91      784.71     10.41 o
  -6   8  10      121.95      128.88      7.74 o
  -4   8  10      187.83      197.00      8.41 o
  -2   8  10      421.88      451.38     11.51 o
   0   8  10       21.27       36.01      8.41 o
   2   8  10      185.54      183.92      6.43 o
   4   8  10        0.78        8.86      5.46 o
   6   8  10       59.40       66.83      6.26 o
 -23   9  10       77.12       69.61      5.37 o
 -21   9  10       37.10       34.66      4.95 o
 -19   9  10       25.38       25.10      5.26 o
 -17   9  10      778.95      764.50      7.48 o
 -15   9  10      202.42      191.81      6.36 o
 -13   9  10       70.20       71.71      5.73 o
 -11   9  10       17.19       28.99      6.06 o
  -9   9  10        8.02       22.12      7.11 o
  -7   9  10      187.40      191.09      7.51 o
  -5   9  10      717.70      706.88     17.56 o
  -3   9  10      299.70      313.67      8.13 o
  -1   9  10       32.63       44.78     11.03 o
   1   9  10      197.59      246.94     10.55 o
   3   9  10       44.04       41.61      5.90 o
   5   9  10       15.73       19.81      5.59 o
 -24  10  10       18.47       20.76      6.08 o
 -22  10  10        3.05        7.64      5.17 o
 -20  10  10       25.67       22.44      5.39 o
 -18  10  10        6.07       14.72      5.48 o
 -16  10  10       21.86       15.77      4.84 o
 -14  10  10      110.12      107.78      5.31 o
 -12  10  10      169.57      170.31      6.69 o
 -10  10  10       16.79       27.00      6.60 o
  -8  10  10       41.69       50.79      6.20 o
  -6  10  10       57.67       69.20      7.61 o
  -4  10  10      221.76      229.54      8.73 o
  -2  10  10      377.28      404.70     12.58 o
   0  10  10        6.63        5.16      7.67 o
   2  10  10        0.94       12.47      7.64 o
   4  10  10        7.75        9.64      6.84 o
   6  10  10        4.81       11.62     14.15 o
 -23  11  10        0.67        7.50      5.78 o
 -21  11  10        1.97        4.37      5.85 o
 -19  11  10       15.64       20.83      5.63 o
 -17  11  10       90.07      111.17      6.17 o
 -15  11  10        0.07       -2.02      6.50 o
 -13  11  10      475.14      486.08      6.69 o
 -11  11  10       48.11       41.29      6.04 o
  -9  11  10       38.06       41.24      6.70 o
  -7  11  10       68.00       89.57     11.51 o
  -5  11  10      227.66      223.84      8.08 o
  -3  11  10        0.89        6.16      8.48 o
  -1  11  10      179.77      187.22     13.58 o
   1  11  10      134.73      111.56      6.89 o
   3  11  10        2.62        2.84      7.28 o
   5  11  10        0.07       18.40      6.74 o
 -22  12  10        5.87        9.82      5.72 o
 -20  12  10        0.85        4.60      5.23 o
 -18  12  10       21.63       21.48      5.39 o
 -16  12  10        2.02       13.22      6.72 o
 -14  12  10       20.39       29.39      6.20 o
 -12  12  10        6.13       17.53      7.12 o
 -10  12  10        6.22       17.09      6.64 o
  -8  12  10       39.73       37.62      7.16 o
  -6  12  10       97.40      102.38      8.20 o
  -4  12  10       36.16       46.28      7.53 o
  -2  12  10        1.15        5.77      7.79 o
   0  12  10       15.19       22.78      6.73 o
   2  12  10       53.27       56.34      7.55 o
   4  12  10        1.44       11.97      8.41 o
 -19  13  10        0.87       10.63      5.80 o
 -17  13  10       47.35       54.45      6.05 o
 -15  13  10      104.65      103.25      6.71 o
 -13  13  10       58.22       62.60      6.47 o
 -11  13  10        0.76        1.36      6.60 o
  -9  13  10       11.28       14.51      8.06 o
  -7  13  10       58.19       79.44     11.35 o
  -5  13  10       88.18       84.44      9.07 o
  -3  13  10      109.61      111.62     11.13 o
  -1  13  10       18.80       19.95      6.03 o
   1  13  10       39.10       31.74      7.38 o
 -18  14  10       28.70       21.08      5.80 o
 -16  14  10        2.65        3.98      6.60 o
 -14  14  10        6.47        3.17      6.12 o
 -12  14  10       44.01       30.83      6.14 o
 -10  14  10        8.50       18.04      7.42 o
  -8  14  10       66.85       69.19      9.21 o
  -6  14  10      127.71      121.07      7.34 o
  -4  14  10       58.04       61.06      7.80 o
  -2  14  10        6.36        9.05      6.76 o
   0  14  10        0.17        5.02      6.48 o
 -17  15  10        0.27        7.03      6.78 o
 -15  15  10        0.16       -1.88      7.01 o
 -13  15  10        7.09        7.33      6.97 o
 -11  15  10        1.55        3.95      7.02 o
  -9  15  10        5.05       21.68      9.74 o
  -7  15  10       10.59       12.11      7.71 o
  -5  15  10        4.84       10.48      7.71 o
  -3  15  10       27.40       27.63      6.91 o
  -1  15  10       59.32       41.32      7.17 o
 -14  16  10        7.94       13.68      6.54 o
 -12  16  10        2.54        5.50      8.00 o
 -10  16  10        4.76       12.04      9.83 o
  -8  16  10        6.75        2.16      8.03 o
  -6  16  10       10.39       19.79      9.50 o
  -4  16  10       24.39       33.74      8.07 o
 -27   1  11       68.56       61.95      5.70 o
 -25   1  11      114.97      116.08      8.22 o
 -23   1  11       79.78      105.62      7.48 o
 -21   1  11      568.66      521.28     16.23 o
 -19   1  11        0.03        3.78      4.77 o
 -17   1  11       37.18       30.77      5.35 o
 -15   1  11       16.66       19.72      4.92 o
 -13   1  11       36.33       44.00      6.30 o
 -11   1  11      194.66      190.32      5.80 o
  -9   1  11     1199.62     1311.74     10.69 o
  -7   1  11       10.45       26.91      7.36 o
  -5   1  11      663.23      664.13      8.32 o
  -3   1  11       28.90       18.54      5.98 o
  -1   1  11      896.82      920.44      8.29 o
   1   1  11      853.52      790.38     10.16 o
   3   1  11      268.80      272.67      7.84 o
   5   1  11        1.61        9.58      5.69 o
   7   1  11        4.43        6.42      6.86 o
 -26   2  11       65.32       93.68      6.20 o
 -24   2  11       60.50       52.52      5.83 o
 -22   2  11      179.08      196.22      6.40 o
 -20   2  11     1072.56     1145.14     12.16 o
 -18   2  11     1507.03     1458.00     18.44 o
 -16   2  11     1112.36     1087.95     11.55 o
 -14   2  11     1367.97     1328.49     11.81 o
 -12   2  11      963.67      958.47     14.67 o
 -10   2  11       57.57       66.63      5.34 o
  -8   2  11     1040.84      959.57     11.09 o
  -6   2  11     7364.17     7025.93     38.06 o
  -4   2  11     3849.91     3812.13     14.52 o
  -2   2  11     1659.47     1632.70     18.66 o
   0   2  11     2304.22     2367.64     22.27 o
   2   2  11        8.41        8.05      5.93 o
   4   2  11        0.37       11.73      6.04 o
   6   2  11       31.72       29.94      6.59 o
   8   2  11        0.11       -6.72      8.35 o
 -27   3  11      227.84      225.62      9.67 o
 -25   3  11       38.11       44.29      5.56 o
 -23   3  11       24.12       25.62      5.02 o
 -21   3  11      415.52      469.95     10.61 o
 -19   3  11      206.67      183.68      5.86 o
 -17   3  11     1070.61     1088.56     12.65 o
 -15   3  11      170.79      191.16      5.95 o
 -13   3  11       31.27       19.13      5.89 o
 -11   3  11       98.20       98.67      5.66 o
  -9   3  11      910.26      853.27      7.45 o
  -7   3  11      161.73      141.05      6.63 o
  -5   3  11      461.33      461.16      8.29 o
  -3   3  11       31.61       26.12      6.85 o
  -1   3  11     2018.85     1947.63     16.60 o
   1   3  11      662.66      665.10      8.61 o
   3   3  11      170.03      171.63      7.57 o
   5   3  11        0.77       14.46      6.28 o
   7   3  11        4.51        4.35      6.35 o
 -26   4  11        6.01        5.56      5.78 o
 -24   4  11        2.95       10.45      5.41 o
 -22   4  11       49.75       69.77      5.09 o
 -20   4  11      475.59      484.77      7.07 o
 -18   4  11       14.95       28.09      5.27 o
 -16   4  11      542.72      514.04      8.37 o
 -14   4  11       80.52       89.29      5.84 o
 -12   4  11       31.70       32.36      5.53 o
 -10   4  11      762.66      842.82     12.69 o
  -8   4  11      126.34      143.29      6.36 o
  -4   4  11        2.64        7.93      6.31 o
  -2   4  11      404.35      435.89      9.14 o
   0   4  11       13.56       11.60      7.16 o
   2   4  11        0.73        6.80      8.15 o
   4   4  11       68.65       76.85      6.15 o
   6   4  11       16.26       14.30      6.76 o
 -27   5  11        1.19       10.35      5.44 o
 -25   5  11      163.12      188.33      6.04 o
 -23   5  11      178.99      161.06      5.20 o
 -19   5  11       19.94       26.79      5.14 o
 -17   5  11      108.36      118.35      5.57 o
 -15   5  11       13.81       15.74      5.52 o
 -13   5  11       67.05       72.66      5.76 o
 -11   5  11      927.32      892.20     12.83 o
  -9   5  11      149.23      149.97      6.53 o
  -7   5  11      934.06      884.12     12.85 o
  -5   5  11      162.17      166.34      7.39 o
  -3   5  11      316.48      305.07      6.92 o
  -1   5  11      102.22      102.05      7.97 o
   1   5  11      270.77      296.79      7.41 o
   3   5  11       41.66       54.70      5.65 o
   5   5  11        1.13        4.24      6.50 o
 -26   6  11        3.95       13.23      5.99 o
 -24   6  11       22.18       23.34      4.76 o
 -22   6  11       66.52       67.64      4.60 o
 -20   6  11     1253.77     1206.72     23.40 o
 -18   6  11      311.76      328.48      7.12 o
 -16   6  11      772.27      760.99      9.01 o
 -14   6  11      766.55      752.85      8.77 o
 -12   6  11      209.32      201.63      5.65 o
 -10   6  11      104.66      101.61      6.57 o
  -8   6  11     1396.15     1319.66     16.06 o
  -6   6  11     3916.79     3802.91     37.02 o
  -4   6  11     2672.68     2791.91     30.15 o
  -2   6  11      510.43      494.31      8.61 o
   0   6  11      130.55      146.30      7.52 o
   2   6  11       84.35       71.44      6.44 o
   4   6  11        2.60       13.36      5.09 o
   6   6  11        0.12        5.59      5.73 o
 -25   7  11       47.60       43.49      6.10 o
 -23   7  11       17.83       29.24      5.44 o
 -21   7  11       66.16       57.30      5.05 o
 -19   7  11      219.51      227.24      6.19 o
 -17   7  11      916.45      878.80     12.27 o
 -15   7  11       97.03       98.62      5.85 o
 -13   7  11       48.20       63.11      5.59 o
 -11   7  11      438.29      390.05      6.79 o
  -9   7  11       23.90       30.42      7.43 o
  -7   7  11       35.68       33.92      7.82 o
  -5   7  11      198.36      210.02      7.85 o
  -3   7  11      985.25      949.30     20.83 o
  -1   7  11      690.56      688.85     21.13 o
   1   7  11      327.99      307.60      9.34 o
   3   7  11       42.20       46.45      5.50 o
   5   7  11       10.68       -0.72      6.06 o
 -24   8  11        0.69        9.81      5.57 o
 -22   8  11       16.95        7.04      4.85 o
 -20   8  11        8.36       26.18      5.53 o
 -18   8  11      188.33      178.67      5.68 o
 -16   8  11       10.56       10.00      5.17 o
 -14   8  11        0.53        2.63      5.27 o
 -12   8  11        0.00        6.99      6.30 o
 -10   8  11       25.77       27.11      6.72 o
  -8   8  11      410.91      440.08      8.40 o
  -6   8  11      450.20      459.33     14.77 o
  -4   8  11       24.87       35.38      8.69 o
  -2   8  11      559.92      580.19     19.32 o
   0   8  11      127.88      133.40     15.84 o
   2   8  11       34.03       48.18      6.49 o
   4   8  11       70.79       57.47      6.30 o
 -25   9  11       34.79       29.19      6.15 o
 -23   9  11       38.63       47.72      5.55 o
 -21   9  11       14.08       19.64      5.12 o
 -19   9  11       25.17       28.30      5.09 o
 -17   9  11        2.66       12.99      5.33 o
 -15   9  11      408.59      422.39      6.69 o
 -13   9  11      232.13      239.09      7.20 o
 -11   9  11      201.38      188.67      7.11 o
  -9   9  11      247.97      255.62      9.59 o
  -7   9  11       81.03       76.09      6.75 o
  -5   9  11      199.55      208.14      8.55 o
  -3   9  11        4.91       11.26      7.67 o
  -1   9  11       71.13       81.90     10.90 o
   1   9  11        0.82       19.82      7.93 o
   3   9  11       16.63       22.24      6.91 o
   5   9  11        0.73        6.56      6.97 o
 -24  10  11        7.61        7.74      5.76 o
 -22  10  11        0.17        4.28      5.20 o
 -20  10  11      158.51      154.52      5.53 o
 -18  10  11      497.10      515.76      7.06 o
 -16  10  11      568.92      613.39     11.35 o
 -14  10  11       23.87       33.14      5.78 o
 -12  10  11        6.32       15.05      5.96 o
 -10  10  11       32.96       36.77      7.35 o
  -8  10  11      661.78      706.58      9.54 o
  -6  10  11      442.29      446.26      8.66 o
  -4  10  11      499.56      517.71     11.40 o
  -2  10  11      128.28      122.55      7.55 o
   0  10  11       42.56       50.30      9.16 o
   2  10  11        9.98       14.03      6.68 o
   4  10  11        1.23       -1.44      6.26 o
 -23  11  11        0.00        3.18      5.35 o
 -21  11  11       27.64       27.00      5.66 o
 -19  11  11      245.63      226.80      6.57 o
 -17  11  11      394.20      384.78      6.95 o
 -15  11  11       24.78       23.51      5.83 o
 -13  11  11       61.25       96.00      6.72 o
 -11  11  11      122.24      121.59      8.01 o
  -9  11  11        2.63       19.73      7.58 o
  -7  11  11        2.65        6.37      7.80 o
  -5  11  11       13.75       16.08      8.72 o
  -3  11  11       70.06       57.07      9.85 o
  -1  11  11      180.74      157.29      7.77 o
   1  11  11      244.54      226.79     13.33 o
   3  11  11       13.00        9.41      6.71 o
 -22  12  11        2.87        3.22      5.38 o
 -20  12  11       21.30       21.64      5.09 o
 -18  12  11       14.38        7.58      5.98 o
 -16  12  11      125.88      114.26      5.96 o
 -14  12  11       64.34       56.83      6.05 o
 -12  12  11       22.62       20.19      7.10 o
 -10  12  11       10.19       12.30      7.78 o
  -8  12  11      215.90      216.13     11.29 o
  -6  12  11      115.98      113.24      8.09 o
  -4  12  11        0.45        1.13      7.87 o
  -2  12  11       49.92       44.40      7.38 o
   0  12  11       17.14       14.32      6.40 o
   2  12  11       14.49       30.12      7.89 o
 -19  13  11       24.37       26.30      6.47 o
 -17  13  11        0.53       -3.66      6.11 o
 -15  13  11       56.76       53.11      6.80 o
 -13  13  11       44.46       45.47      6.15 o
 -11  13  11       78.23       65.83      7.52 o
  -9  13  11      293.84      275.76     13.72 o
  -7  13  11       82.65       83.71      8.01 o
  -5  13  11        9.44       12.41      6.82 o
  -3  13  11       19.40       35.03      8.36 o
  -1  13  11        0.55       13.34      5.96 o
   1  13  11       21.28       14.14     16.02 o
 -18  14  11       95.14       92.63      7.17 o
 -16  14  11       43.39       35.98      6.77 o
 -14  14  11        9.77       14.55      7.36 o
 -12  14  11        0.75       -0.81      8.01 o
 -10  14  11       36.82       47.91      8.15 o
  -8  14  11      106.97      116.77     11.18 o
  -6  14  11       89.97       91.93      7.98 o
  -4  14  11        7.58        7.58      9.42 o
  -2  14  11        1.86       10.01      6.77 o
 -17  15  11      115.11       77.64     13.72 o
 -15  15  11       26.70       21.33      6.72 o
 -13  15  11       22.92       22.33      7.12 o
 -11  15  11       13.69       19.34      8.13 o
  -9  15  11        1.47       11.53      7.13 o
  -7  15  11        2.49       -1.91      8.70 o
  -5  15  11        4.24        4.78      6.80 o
  -3  15  11        1.28        5.29      7.76 o
 -12  16  11       11.82        5.56      7.38 o
 -10  16  11       10.58        9.55      7.96 o
  -8  16  11       31.53       24.38      9.18 o
 -28   0  12       50.09       50.52      8.87 o
 -26   0  12        6.96       18.35      6.89 o
 -24   0  12       26.84       36.57      8.79 o
 -22   0  12       97.42       91.17      7.89 o
 -20   0  12      201.89      190.88      6.53 o
 -18   0  12     2291.42     2249.73     40.06 o
 -16   0  12     3695.30     3638.90     51.17 o
 -14   0  12     1736.15     1712.53     15.89 o
 -12   0  12        8.34        6.94      7.19 o
 -10   0  12      557.87      550.14     11.99 o
  -8   0  12       17.30       19.18     10.41 o
  -6   0  12       22.69       15.48      9.08 o
  -4   0  12      164.42      193.79      9.39 o
  -2   0  12        7.42       -4.89      7.86 o
   0   0  12      412.11      403.46     13.72 o
   2   0  12      123.49       95.69     12.45 o
   4   0  12       22.60       19.46      8.49 o
   6   0  12       18.95       29.02      9.67 o
 -27   1  12       33.82       27.97      6.02 o
 -25   1  12        5.11        8.60      5.13 o
 -23   1  12       41.59       38.79      4.46 o
 -21   1  12      212.51      191.77      6.75 o
 -19   1  12        5.83       10.12      5.23 o
 -17   1  12       30.91       43.26      5.20 o
 -15   1  12      397.30      436.09      6.31 o
 -13   1  12        0.11        5.62      5.61 o
 -11   1  12      232.51      229.82      6.27 o
  -9   1  12       11.27        5.63      6.02 o
  -7   1  12      832.64      943.29     10.67 o
  -5   1  12       17.21       27.03      6.61 o
  -3   1  12       10.47       17.49      5.78 o
  -1   1  12       10.67       25.08      6.06 o
   1   1  12        2.93        8.82      5.53 o
   3   1  12      146.85      159.47      7.87 o
   5   1  12       44.22       55.96      6.96 o
 -28   2  12       40.64       53.69      5.71 o
 -26   2  12       15.37       24.31      4.88 o
 -24   2  12        3.79       10.44      4.76 o
 -22   2  12        0.57        7.28      4.54 o
 -20   2  12        2.81       -1.32      4.60 o
 -18   2  12      428.70      461.19      6.27 o
 -16   2  12      209.61      246.29      6.35 o
 -14   2  12        5.64        2.87      5.43 o
 -12   2  12      291.57      266.62      5.68 o
 -10   2  12      117.83      122.92      5.86 o
  -8   2  12     1315.67     1267.01     11.45 o
  -6   2  12       36.72       43.92      5.94 o
  -4   2  12       57.35       67.63      6.46 o
  -2   2  12        1.37        5.41      6.44 o
   0   2  12        4.74       17.35      5.84 o
   2   2  12       48.35       62.84      6.59 o
   4   2  12        2.13       14.19      6.73 o
   6   2  12        0.28        9.09      7.66 o
 -27   3  12        0.03        5.23      4.92 o
 -25   3  12        3.22        8.52      4.90 o
 -23   3  12       43.72       47.45      5.53 o
 -21   3  12       84.16       70.60      5.34 o
 -19   3  12       18.66       10.08      5.93 o
 -17   3  12      644.52      646.80     14.79 o
 -15   3  12       17.44       19.98      5.26 o
 -13   3  12      628.50      629.34      7.76 o
 -11   3  12      827.41      799.07      7.79 o
  -9   3  12      402.14      419.80      7.80 o
  -7   3  12      545.64      599.12      8.37 o
  -5   3  12      228.72      215.63      6.66 o
  -3   3  12       23.15       23.31      6.37 o
  -1   3  12      220.60      202.98      6.79 o
   1   3  12        2.73        6.43      6.80 o
   3   3  12       16.49       21.37      5.49 o
   5   3  12       62.59       63.77      5.97 o
 -26   4  12       87.95       94.35      5.56 o
 -24   4  12       12.12       13.15      5.03 o
 -22   4  12       73.10       63.26      4.94 o
 -20   4  12      111.81       95.16      5.50 o
 -18   4  12      776.96      812.68      8.69 o
 -16   4  12     3152.89     3103.23     27.61 o
 -14   4  12      818.98      828.64     14.35 o
 -12   4  12       68.86       62.49      5.78 o
 -10   4  12        4.46       13.50      6.50 o
  -8   4  12       25.16       23.98      6.38 o
  -6   4  12      216.03      230.66      6.65 o
  -4   4  12       13.30        9.15      5.46 o
  -2   4  12       21.12       21.24      5.36 o
   0   4  12      149.48      127.94      7.78 o
   2   4  12       15.01       18.03      6.76 o
   4   4  12        3.60       10.20      5.62 o
   6   4  12       28.91       23.99      7.35 o
 -27   5  12        2.32        0.12      5.44 o
 -23   5  12       27.30       35.36      5.03 o
 -21   5  12       19.12       12.24      4.87 o
 -19   5  12      144.42      166.84      5.74 o
 -17   5  12      117.18      132.38      6.43 o
 -15   5  12      126.67      135.67      5.24 o
 -13   5  12       26.07       29.06      5.90 o
 -11   5  12      867.69      877.47     14.42 o
  -9   5  12       89.60       75.18      6.68 o
  -5   5  12      591.05      577.00      8.71 o
  -3   5  12       34.90       42.36      7.13 o
  -1   5  12       32.87       32.82      5.76 o
   1   5  12      134.73      157.99      7.49 o
   3   5  12       75.10       78.37      6.61 o
   5   5  12       75.09       57.14      5.59 o
 -26   6  12        0.06        7.22      5.69 o
 -24   6  12        6.03       11.32      5.30 o
 -22   6  12       50.78       61.23      4.93 o
 -20   6  12       17.37       17.85      4.91 o
 -18   6  12      112.57      127.39      6.06 o
 -16   6  12       17.06       30.11      4.95 o
 -14   6  12      431.61      425.60      6.05 o
 -12   6  12      280.77      293.79      6.80 o
 -10   6  12       38.20       30.62      7.97 o
  -8   6  12      760.36      754.84     24.84 o
  -6   6  12       25.17       37.36      8.78 o
  -4   6  12       14.62       12.29      8.83 o
  -2   6  12        0.77        4.83      6.13 o
   0   6  12        0.04       -1.09      7.75 o
   2   6  12       21.61       21.87      6.91 o
   4   6  12        3.98        1.29      5.54 o
 -25   7  12        2.85        4.78      5.85 o
 -23   7  12        3.72       15.44      5.10 o
 -21   7  12       31.23       25.94      5.30 o
 -19   7  12       35.43       44.71      4.93 o
 -17   7  12      117.79      110.53      6.05 o
 -15   7  12      269.84      278.48      6.26 o
 -13   7  12      268.34      255.32      6.27 o
 -11   7  12      312.26      303.12      8.70 o
  -9   7  12      692.08      763.80     16.38 o
  -7   7  12        1.57       -0.90      6.73 o
  -5   7  12       19.12       25.85      7.14 o
  -3   7  12        0.65        3.64      7.05 o
  -1   7  12      131.53      148.79      7.39 o
   1   7  12        2.29        8.30      6.86 o
   3   7  12        7.37       13.52      6.18 o
 -24   8  12        0.76        4.62      5.06 o
 -22   8  12        0.01       -1.37      4.58 o
 -20   8  12      237.77      249.51      6.07 o
 -18   8  12      468.26      465.78      9.67 o
 -16   8  12      193.26      238.64      5.69 o
 -14   8  12       24.66       47.09      5.81 o
 -12   8  12      130.18      135.98      7.35 o
 -10   8  12      617.03      598.37     14.18 o
  -8   8  12        0.47        3.79      6.69 o
  -6   8  12      226.16      224.86      7.94 o
  -4   8  12        8.79        9.04      6.47 o
  -2   8  12        1.42       13.07      7.44 o
   0   8  12       15.82       17.32      7.90 o
   2   8  12        2.05        3.13      6.70 o
   4   8  12       22.31       27.94      6.95 o
 -25   9  12        0.13       14.31      5.46 o
 -23   9  12       46.63       50.42      5.93 o
 -21   9  12        0.04        5.78      5.32 o
 -19   9  12        8.31        8.15      4.96 o
 -17   9  12        5.91        7.74      4.90 o
 -15   9  12        5.61        9.32      6.00 o
 -13   9  12      278.58      299.67      7.60 o
 -11   9  12      682.42      707.99     21.36 o
  -9   9  12        0.64        0.26      7.28 o
  -7   9  12        0.04        6.04      6.29 o
  -5   9  12      214.73      229.07     16.54 o
  -3   9  12       52.01       58.75      8.69 o
  -1   9  12        0.63        7.21      8.75 o
   1   9  12       83.60       83.87      7.00 o
   3   9  12        7.12        5.84      7.36 o
 -24  10  12        0.17        6.33      5.20 o
 -22  10  12       45.18       43.60      5.77 o
 -20  10  12       18.35       34.12      6.01 o
 -18  10  12        0.34        0.92      4.83 o
 -16  10  12      242.54      258.50      6.65 o
 -14  10  12      325.84      321.82      6.77 o
 -12  10  12      107.20      116.37      7.34 o
 -10  10  12      204.20      220.89     14.83 o
  -8  10  12       80.42       72.35      7.02 o
  -6  10  12        1.43       15.89      6.99 o
  -4  10  12        3.24       12.69      6.46 o
  -2  10  12        3.07       -3.13      7.73 o
   0  10  12       12.93       15.78      6.34 o
   2  10  12        2.39        4.91      7.00 o
 -23  11  12        5.34       11.18      5.68 o
 -21  11  12        1.33       -2.52      5.42 o
 -19  11  12       30.09       38.18      6.03 o
 -17  11  12        9.91       11.99      5.83 o
 -15  11  12       22.74       25.95      5.78 o
 -13  11  12        0.19        5.59      6.13 o
 -11  11  12        0.74        6.85      6.10 o
  -9  11  12       61.94       77.59      8.32 o
  -7  11  12        1.29       -7.77      7.12 o
  -5  11  12       24.25       30.86      7.66 o
  -3  11  12        0.41        1.99      6.86 o
  -1  11  12        5.39       14.33      8.26 o
   1  11  12        2.59        7.02      6.13 o
 -22  12  12        0.23        1.51      6.47 o
 -20  12  12       63.26       46.65      5.42 o
 -18  12  12      165.48      162.44      6.30 o
 -16  12  12       24.12       24.88      7.06 o
 -14  12  12      155.67      145.75      6.65 o
 -12  12  12       75.26       96.46      8.12 o
 -10  12  12      262.71      217.88      8.45 o
  -8  12  12       18.94       16.52      6.89 o
  -6  12  12       14.27        6.36      7.18 o
  -4  12  12       39.71       48.99      8.05 o
  -2  12  12       12.25       16.61      9.06 o
   0  12  12        6.70       14.81      6.30 o
 -19  13  12        0.24        5.33      6.26 o
 -17  13  12        8.92       12.26      6.27 o
 -15  13  12       25.63       25.71      7.32 o
 -13  13  12      277.03      282.39      8.31 o
 -11  13  12      205.65      216.16      8.71 o
  -9  13  12       14.82       13.19      7.21 o
  -7  13  12       37.43       35.07      7.26 o
  -5  13  12        0.06        7.52      7.25 o
  -3  13  12        3.40        7.84      7.52 o
  -1  13  12       62.80       51.93     14.77 o
 -18  14  12       81.21       65.34      6.42 o
 -16  14  12       56.68       63.59      6.31 o
 -14  14  12       19.82       22.55      7.01 o
 -12  14  12       81.98       91.98      8.66 o
 -10  14  12       72.49       64.14      7.97 o
  -8  14  12       44.56       32.59      8.87 o
  -6  14  12        0.44       11.46      9.55 o
  -4  14  12        5.05       14.48      7.18 o
 -15  15  12        3.48        4.71      6.56 o
 -13  15  12        2.02        6.36      7.73 o
 -11  15  12        4.67        7.58      8.53 o
  -9  15  12        0.43       -1.62      8.56 o
  -7  15  12        1.92       -1.71      7.58 o
 -27   1  13        5.04       16.25      5.59 o
 -25   1  13        0.38        5.60      6.31 o
 -23   1  13        8.23       18.97      5.73 o
 -21   1  13      263.10      252.94      5.99 o
 -19   1  13      848.70      736.91      8.29 o
 -17   1  13       23.76       21.57      4.93 o
 -15   1  13      928.14     1010.25     10.39 o
 -13   1  13     1173.51     1166.32      8.25 o
 -11   1  13      302.97      268.03      6.40 o
  -9   1  13     3705.95     3589.65     26.50 o
  -7   1  13     3614.86     3509.11     30.21 o
  -5   1  13      735.29      688.48     13.35 o
  -3   1  13        0.97       -7.10      5.54 o
  -1   1  13       86.28       84.22      6.30 o
   1   1  13        8.94       19.32      6.02 o
   3   1  13       31.07       39.30      6.42 o
 -28   2  13       12.70        6.82      5.22 o
 -26   2  13      199.69      188.53      5.53 o
 -24   2  13       24.41        4.83      5.36 o
 -22   2  13      814.11      663.38      9.92 o
 -20   2  13      139.45      152.42      5.03 o
 -18   2  13        3.39        4.92      5.41 o
 -16   2  13      774.48      854.87     11.88 o
 -14   2  13     1097.60     1003.22      8.95 o
 -12   2  13     1480.66     1375.75     11.41 o
 -10   2  13      144.43      116.77      6.91 o
  -6   2  13      131.15      119.17      5.91 o
  -4   2  13      261.61      277.90      7.11 o
  -2   2  13      127.43      133.30      6.61 o
   0   2  13       53.08       44.89      5.11 o
   2   2  13        1.72        2.18      6.50 o
   4   2  13        0.93       -0.71      6.08 o
 -27   3  13        9.18        1.95      5.07 o
 -25   3  13        0.07        5.27      5.62 o
 -23   3  13       46.34       51.22      5.17 o
 -21   3  13      776.05      660.33     12.18 o
 -19   3  13      132.20      152.75      5.64 o
 -17   3  13      448.76      451.55      6.48 o
 -15   3  13     2781.20     2705.54     28.90 o
 -13   3  13      840.11      877.77     12.21 o
 -11   3  13        1.81        7.13      5.44 o
  -9   3  13     2411.39     2436.62     22.42 o
  -7   3  13     2752.67     2619.36     13.24 o
  -5   3  13      574.70      538.70     10.03 o
  -3   3  13       33.79       42.11      6.37 o
  -1   3  13        3.36        7.43      5.95 o
   1   3  13       22.60       14.22      6.09 o
   3   3  13      105.78      112.11      6.46 o
 -26   4  13       65.02       62.15      5.19 o
 -24   4  13        5.39        7.06      4.61 o
 -22   4  13       17.80       16.41      4.81 o
 -20   4  13       36.24       54.45      5.02 o
 -18   4  13      243.08      232.60      5.86 o
 -16   4  13      229.05      242.76      7.20 o
 -14   4  13     2165.49     2199.04     16.18 o
 -12   4  13       34.31       47.44      6.13 o
 -10   4  13     1103.37     1061.29      8.89 o
  -8   4  13       62.69       49.59      6.95 o
  -6   4  13       36.48       51.31      7.16 o
  -4   4  13      201.13      165.43      6.17 o
  -2   4  13        1.12        7.42      6.17 o
   0   4  13       12.16        4.15      6.02 o
   2   4  13       48.66       53.25      8.05 o
   4   4  13       15.80       15.90      5.42 o
 -27   5  13       22.61       24.84      5.72 o
 -25   5  13        5.70        7.40      5.03 o
 -23   5  13        1.14        4.40      4.48 o
 -21   5  13        9.89        6.51      5.75 o
 -19   5  13      916.60      947.89     13.42 o
 -17   5  13      299.81      259.96      5.94 o
 -15   5  13        4.93       15.46      5.11 o
 -13   5  13     1374.12     1451.93      9.18 o
 -11   5  13     2268.70     2162.16     16.64 o
  -9   5  13     1136.82     1131.85     16.60 o
  -7   5  13     1234.44     1210.86     16.79 o
  -5   5  13      194.35      193.38      7.08 o
  -3   5  13       74.58       60.11      5.90 o
  -1   5  13      113.83      129.33      6.47 o
   1   5  13      174.78      162.51      8.27 o
   3   5  13        1.00        3.41      5.21 o
 -26   6  13       51.68       50.80      5.24 o
 -24   6  13        0.00        7.07      5.96 o
 -22   6  13      223.73      210.37      5.62 o
 -20   6  13      103.79       82.23      5.50 o
 -18   6  13       23.69       28.86      5.20 o
 -16   6  13       11.04       16.35      5.73 o
 -14   6  13       39.02       37.80      5.36 o
 -12   6  13      214.22      215.46      6.79 o
 -10   6  13       45.39       52.61     11.33 o
  -8   6  13      243.93      244.95     10.12 o
  -6   6  13        4.20        7.79      9.42 o
  -4   6  13       18.92       31.28      7.10 o
  -2   6  13      170.76      149.79      6.99 o
   0   6  13       92.86       85.17      6.70 o
   2   6  13       36.27       38.99      6.20 o
 -25   7  13        8.83       21.50      5.57 o
 -23   7  13       22.91       23.83      5.15 o
 -21   7  13      248.14      240.74      5.83 o
 -19   7  13      184.42      153.37      5.30 o
 -17   7  13      621.18      551.64     11.11 o
 -15   7  13     1579.22     1647.73     17.11 o
 -13   7  13     1013.83      978.83      9.26 o
 -11   7  13       56.25       66.36      6.38 o
  -9   7  13      257.65      236.32      8.14 o
  -7   7  13      427.51      460.43     10.12 o
  -5   7  13      164.46      169.38      7.55 o
  -3   7  13      414.73      428.01      8.51 o
  -1   7  13       26.98       26.87      7.08 o
   1   7  13        0.02        8.91      8.05 o
   3   7  13       13.36       14.58      8.11 o
 -24   8  13        0.74        7.31      5.08 o
 -22   8  13        0.09        6.10      5.11 o
 -20   8  13       67.28       57.33      4.92 o
 -18   8  13      111.02       85.54      5.00 o
 -16   8  13      127.42      122.22      5.62 o
 -14   8  13      783.98      857.04     13.06 o
 -12   8  13        5.52        6.28      6.62 o
 -10   8  13      655.84      670.33      9.28 o
  -8   8  13      302.76      269.59     12.20 o
  -6   8  13      300.46      267.88      8.51 o
  -4   8  13      330.57      316.96      7.86 o
  -2   8  13       47.58       52.16      7.20 o
   0   8  13        0.06       -0.47      7.28 o
   2   8  13        0.02        3.70      6.30 o
 -25   9  13        0.06        8.70      6.33 o
 -23   9  13       40.46       28.43      5.46 o
 -21   9  13       18.28       26.69      5.37 o
 -19   9  13        0.44        8.45      5.78 o
 -17   9  13      664.49      694.60     15.47 o
 -15   9  13      506.14      520.97      7.60 o
 -13   9  13      828.64      880.99     14.81 o
 -11   9  13     1487.71     1498.94     22.32 o
  -9   9  13      405.16      421.51     12.85 o
  -7   9  13       93.07      104.51      7.39 o
  -5   9  13        5.08       10.50      7.74 o
  -3   9  13       28.51       29.33      7.26 o
  -1   9  13      118.70      150.71      8.47 o
   1   9  13       40.42       38.93      6.68 o
 -24  10  13        0.93        2.28      6.27 o
 -22  10  13       51.20       54.88      5.72 o
 -20  10  13      189.43      162.46      5.89 o
 -18  10  13       42.16       60.39      5.58 o
 -16  10  13        8.34       21.60      5.80 o
 -14  10  13       13.65       13.24      6.36 o
 -12  10  13       32.76       39.41      6.83 o
 -10  10  13      157.95      141.16      7.46 o
  -8  10  13        5.82        7.42      7.88 o
  -6  10  13       94.43      114.40      7.67 o
  -4  10  13       36.66       32.19      8.09 o
  -2  10  13        9.61       14.87      8.12 o
   0  10  13       31.67       18.90      7.08 o
 -23  11  13       37.00       39.88      5.47 o
 -21  11  13       17.78       18.41      5.27 o
 -19  11  13        1.40       -1.09      5.51 o
 -17  11  13      146.99      158.24      6.30 o
 -15  11  13      143.39      141.48      7.22 o
 -13  11  13      414.38      379.28     11.77 o
 -11  11  13       73.04       74.67      7.45 o
  -9  11  13       19.99        4.73      6.68 o
  -7  11  13       75.39       72.17      9.24 o
  -5  11  13       63.88       74.30      7.68 o
  -3  11  13       44.43       41.37      9.21 o
  -1  11  13       11.38       17.93      6.53 o
 -20  12  13       39.42       30.90      6.20 o
 -18  12  13       14.16       12.51      6.18 o
 -16  12  13       51.54       59.77      6.96 o
 -14  12  13       56.20       62.80      6.86 o
 -12  12  13       13.02        7.89      5.89 o
 -10  12  13       49.62       55.01      8.07 o
  -8  12  13       22.43       19.73      6.81 o
  -6  12  13       12.79       15.39      7.72 o
  -4  12  13       29.95       23.44      7.79 o
  -2  12  13        5.37       16.16      6.82 o
 -19  13  13       49.85       42.61      6.18 o
 -17  13  13      256.18      222.56     10.54 o
 -15  13  13       52.80       35.10      7.30 o
 -13  13  13      209.73      207.18      8.54 o
 -11  13  13      274.62      262.17      9.05 o
  -9  13  13       38.79       34.79      8.21 o
  -7  13  13       16.95       26.74      8.22 o
  -5  13  13        2.90        7.58      8.24 o
 -18  14  13       96.39      114.59     20.02 o
 -16  14  13        5.56        8.68      6.28 o
 -14  14  13       51.43       44.75      7.22 o
 -12  14  13        3.46        2.63      8.53 o
 -10  14  13       45.05       36.19      7.77 o
  -8  14  13        9.63        0.69      8.56 o
  -6  14  13       35.49       39.25      8.16 o
 -13  15  13       63.87       65.87     13.98 o
 -11  15  13       36.35       19.67     19.28 o
 -28   0  14        4.90       10.42      9.10 o
 -26   0  14       56.50       56.79      7.61 o
 -24   0  14       96.97       84.15      8.07 o
 -22   0  14       52.43       38.76      6.38 o
 -18   0  14     2579.93     2505.25     45.93 o
 -16   0  14     4250.70     4031.47     18.32 o
 -14   0  14     3078.15     3094.57     55.33 o
 -12   0  14     3344.29     3192.60     51.91 o
 -10   0  14       57.61       61.28     10.05 o
  -8   0  14     1465.75     1423.20     33.53 o
  -6   0  14     1643.81     1519.77     18.21 o
  -4   0  14       16.35        3.25      8.27 o
  -2   0  14      223.52      261.88     12.51 o
   0   0  14      575.11      643.25     26.96 o
   2   0  14       18.51       24.74      8.93 o
 -27   1  14      124.38      131.02      6.58 o
 -25   1  14      113.55      125.11      5.67 o
 -23   1  14      144.42      169.98      5.48 o
 -21   1  14      415.96      385.39      7.46 o
 -19   1  14      205.62      207.12      5.87 o
 -17   1  14        4.42       16.50      5.10 o
 -15   1  14     5430.69     5496.38     42.83 o
 -13   1  14      656.93      701.00      8.17 o
 -11   1  14     2086.31     1949.58     20.77 o
  -9   1  14      616.60      556.99      7.63 o
  -7   1  14       61.02       78.45      6.36 o
  -5   1  14      290.69      261.43      6.45 o
  -3   1  14        3.33       17.20      5.81 o
  -1   1  14       12.93       22.33      5.18 o
   1   1  14       19.21       28.95      6.84 o
   3   1  14      117.07      102.55      5.98 o
 -28   2  14        0.82       11.43      5.08 o
 -26   2  14        1.58       -4.70      5.27 o
 -24   2  14        7.67        0.98      5.32 o
 -22   2  14       74.68       83.88      5.40 o
 -20   2  14       14.58       22.66      5.30 o
 -18   2  14      251.87      233.06      5.68 o
 -16   2  14       20.30       21.64      4.81 o
 -14   2  14      218.27      232.84      5.63 o
 -12   2  14      348.17      358.47      6.28 o
 -10   2  14       58.58       70.91      6.29 o
  -8   2  14      180.15      146.58      6.46 o
  -6   2  14      165.79      164.25      6.54 o
  -4   2  14        0.78        7.64      5.61 o
  -2   2  14        0.00        4.80      5.67 o
   0   2  14        0.68       -0.60      6.51 o
   2   2  14       10.38        6.35      6.63 o
 -27   3  14        2.29        1.14      4.84 o
 -25   3  14      140.76      170.65      6.90 o
 -23   3  14       99.94      121.17      5.27 o
 -21   3  14      906.94      883.67     11.88 o
 -19   3  14       46.62       47.57      4.92 o
 -17   3  14     1629.65     1676.17     20.35 o
 -15   3  14     1972.70     1974.30     28.40 o
 -13   3  14      325.31      328.61      9.04 o
 -11   3  14      614.15      594.47      8.24 o
  -9   3  14     1359.04     1305.68     13.98 o
  -7   3  14      215.74      228.66      6.48 o
  -5   3  14       43.23       46.55      6.20 o
  -3   3  14       56.03       67.98      6.16 o
  -1   3  14        0.45       -5.47      6.61 o
   1   3  14        4.10        5.19      6.29 o
 -26   4  14       12.90       15.14      6.64 o
 -24   4  14       30.26       10.12      5.67 o
 -22   4  14        7.57       11.86      5.44 o
 -20   4  14       33.21       35.43      5.36 o
 -18   4  14     1332.88     1150.85     15.60 o
 -16   4  14     1234.53     1261.80      8.42 o
 -14   4  14      615.97      656.38      7.32 o
 -12   4  14     1971.60     1961.25     24.24 o
 -10   4  14       63.57       65.25      5.53 o
  -8   4  14      770.86      701.94      9.54 o
  -6   4  14      459.48      445.62      8.32 o
  -4   4  14      163.80      194.66      7.10 o
  -2   4  14      242.54      271.67      8.43 o
   0   4  14      141.61      141.89      7.02 o
   2   4  14        1.59        9.81      5.80 o
 -27   5  14      102.92       96.81      5.84 o
 -25   5  14      128.14      154.78      8.31 o
 -23   5  14       56.96       71.82      6.01 o
 -21   5  14      318.79      331.58      8.62 o
 -19   5  14      450.22      432.50     11.65 o
 -17   5  14       12.18       17.40      5.69 o
 -15   5  14     3094.02     3181.68     34.36 o
 -13   5  14      189.72      223.67      6.10 o
 -11   5  14     1320.53     1320.92     21.68 o
  -9   5  14      570.72      523.30      8.48 o
  -7   5  14       68.62       65.87      8.18 o
  -5   5  14      992.70      974.15      9.60 o
  -3   5  14       10.74       10.53      6.29 o
  -1   5  14        1.26        1.20      6.64 o
   1   5  14        0.27        4.14      5.95 o
 -26   6  14        0.66        9.38      5.63 o
 -24   6  14        0.51       -0.59      5.37 o
 -22   6  14       58.14       45.97      5.67 o
 -20   6  14       22.10       25.38      4.78 o
 -18   6  14      283.94      293.60      6.05 o
 -16   6  14      240.68      227.36      5.99 o
 -14   6  14      293.75      298.38      6.67 o
 -12   6  14      692.62      696.88      8.63 o
 -10   6  14       63.95       68.46      8.08 o
  -8   6  14      558.74      537.15     11.46 o
  -6   6  14      221.93      241.72      7.46 o
  -4   6  14      101.66      120.57      8.94 o
  -2   6  14       41.15       41.28      6.29 o
   0   6  14        0.59       -0.74      6.06 o
 -25   7  14       54.63       58.44      5.56 o
 -23   7  14       98.84       87.43      5.43 o
 -21   7  14       41.83       58.07      5.16 o
 -19   7  14       20.04       34.95      5.40 o
 -17   7  14      406.41      409.47      7.42 o
 -15   7  14      237.76      260.84      6.81 o
 -13   7  14       56.44       57.10      9.60 o
 -11   7  14        0.06        4.70      7.66 o
  -9   7  14      263.62      246.14     10.54 o
  -7   7  14      504.28      536.49      9.58 o
  -5   7  14        8.40        1.44      7.55 o
  -3   7  14        2.22        3.66      6.74 o
  -1   7  14        5.65       12.65      9.03 o
   1   7  14        8.44        1.44      6.55 o
 -24   8  14       36.40       30.90      5.32 o
 -22   8  14        5.83       10.54      5.34 o
 -20   8  14       84.51       72.87      5.83 o
 -18   8  14      266.81      287.15      6.59 o
 -16   8  14       13.21       23.21      5.43 o
 -14   8  14       67.29       68.03      7.29 o
 -12   8  14      267.42      274.73     10.53 o
 -10   8  14       36.53       52.07      7.39 o
  -8   8  14      168.76      177.44     10.87 o
  -6   8  14      146.72      149.70      7.62 o
  -4   8  14      237.29      218.70      7.59 o
  -2   8  14       41.82       38.70      8.32 o
   0   8  14       16.72       24.37      7.26 o
 -25   9  14       94.59       92.68     15.25 o
 -23   9  14       10.99       25.23      5.36 o
 -21   9  14      128.96      119.84      6.38 o
 -19   9  14      162.09      186.78      7.00 o
 -17   9  14       23.23       36.56      5.48 o
 -15   9  14      257.47      257.78      6.88 o
 -13   9  14       16.85       32.89      7.07 o
 -11   9  14      149.29      122.47      8.45 o
  -9   9  14       98.89       79.87      8.41 o
  -7   9  14       99.67      117.22     10.92 o
  -5   9  14      249.37      216.71     22.64 o
  -3   9  14       14.69       16.41      7.78 o
  -1   9  14       11.69       11.42      7.77 o
 -24  10  14        0.62        1.99      8.53 o
 -22  10  14        2.09        6.91      5.37 o
 -20  10  14       13.08       17.54      5.75 o
 -18  10  14       56.96       46.43      6.05 o
 -16  10  14       63.83       70.65      6.44 o
 -14  10  14       30.65       37.50      6.58 o
 -12  10  14      231.52      224.46     10.44 o
 -10  10  14        1.40        9.48      8.09 o
  -8  10  14      416.75      429.08     23.45 o
  -6  10  14      100.73      104.34      8.68 o
  -4  10  14       86.99       86.36      7.68 o
  -2  10  14       31.85       37.79      8.72 o
 -21  11  14       18.53       13.17      5.72 o
 -19  11  14       97.08      104.15      6.35 o
 -17  11  14        1.57        8.13      5.87 o
 -15  11  14       10.16       13.03      6.37 o
 -13  11  14        9.35       11.62      6.90 o
 -11  11  14       16.58       17.57      8.09 o
  -9  11  14        7.15       10.11      8.00 o
  -7  11  14      195.16      198.90     14.72 o
  -5  11  14       48.30       29.85      7.42 o
  -3  11  14       19.49        8.84      9.59 o
 -20  12  14       24.10       23.47      6.78 o
 -18  12  14        7.37        1.11      5.70 o
 -16  12  14       33.99       21.62      6.24 o
 -14  12  14       47.37       52.64      6.62 o
 -12  12  14        1.76        5.25      7.33 o
 -10  12  14       14.48       18.57      7.12 o
  -8  12  14        6.06       12.45      8.45 o
  -6  12  14      107.97       99.01      8.30 o
 -19  13  14        4.12        1.13      5.93 o
 -17  13  14        0.31        6.99      7.21 o
 -15  13  14       13.51       14.49      7.00 o
 -13  13  14        0.81       13.53     11.13 o
 -11  13  14        0.06       11.42      7.21 o
  -9  13  14       12.46       19.81      7.07 o
  -7  13  14        7.39       12.88      7.70 o
 -14  14  14        3.32        4.59      7.35 o
 -12  14  14       13.50        7.56      8.77 o
 -10  14  14        0.08        9.00      9.64 o
 -27   1  15        2.39        9.37      5.86 o
 -25   1  15        4.18        9.15      5.46 o
 -23   1  15      118.75      103.59      5.26 o
 -21   1  15       51.43       54.24      5.48 o
 -19   1  15      203.67      209.33      6.57 o
 -17   1  15      282.52      264.21      6.27 o
 -15   1  15       38.95       39.22      5.57 o
 -11   1  15      249.20      272.43      7.25 o
  -9   1  15       89.84      121.63      6.07 o
  -7   1  15      146.33      130.85      6.79 o
  -5   1  15       28.35       33.20      6.39 o
  -3   1  15       21.61       39.00      7.23 o
  -1   1  15        3.48       11.29      6.33 o
   1   1  15        0.39        2.10      6.11 o
 -28   2  15       42.21       34.86      5.95 o
 -26   2  15       14.30       23.51      5.60 o
 -24   2  15       26.53       32.28      4.69 o
 -22   2  15       70.08       69.81      5.11 o
 -20   2  15       23.78       20.81      4.90 o
 -18   2  15       41.62       40.37      5.54 o
 -16   2  15     1602.65     1634.89     28.30 o
 -14   2  15     3827.81     3814.84     37.11 o
 -12   2  15     2828.50     2838.60     19.29 o
 -10   2  15       78.84       74.26      5.97 o
  -8   2  15      722.13      630.25      8.11 o
  -6   2  15      591.99      589.97     13.55 o
  -4   2  15      189.50      217.61      6.78 o
  -2   2  15      398.91      436.28     13.88 o
   0   2  15        4.05       13.15      6.81 o
 -27   3  15        0.42       10.12      4.97 o
 -25   3  15       18.39       20.48      5.33 o
 -23   3  15       65.32       77.23      5.53 o
 -21   3  15      105.39       95.17      5.17 o
 -19   3  15      888.33      886.44      7.20 o
 -17   3  15      593.14      622.39      8.80 o
 -15   3  15      351.84      420.07      6.55 o
 -13   3  15       87.84       91.36      6.23 o
  -9   3  15       14.79       24.51      5.73 o
  -7   3  15       28.99       43.55      6.72 o
  -5   3  15       36.32       19.44      6.35 o
  -3   3  15       33.05       32.16      6.17 o
  -1   3  15       13.17       18.79      6.97 o
   1   3  15        0.89        4.82     19.65 o
 -26   4  15        0.40        1.90      4.96 o
 -24   4  15       31.24       37.41      5.31 o
 -22   4  15        1.29        7.37      5.14 o
 -20   4  15        3.30        5.81      5.27 o
 -18   4  15       80.30       89.86      4.90 o
 -16   4  15      567.50      568.73     13.53 o
 -14   4  15      119.92       96.46      5.43 o
 -12   4  15       54.98       64.54      6.33 o
 -10   4  15      115.67      133.72      7.01 o
  -8   4  15       57.51       52.74      6.45 o
  -6   4  15       19.91       23.66      5.71 o
  -4   4  15       15.43       15.93      6.32 o
  -2   4  15       19.96       24.75      6.56 o
   0   4  15       18.09       14.01      6.49 o
 -27   5  15        0.17        5.56      5.49 o
 -25   5  15       12.55       15.09      5.60 o
 -23   5  15       51.98       46.20      5.47 o
 -21   5  15      148.21      133.50      5.71 o
 -19   5  15       30.25       42.28      5.19 o
 -17   5  15      169.49      162.29      5.72 o
 -15   5  15      159.76      138.08      6.40 o
 -13   5  15       23.09       24.55      5.21 o
 -11   5  15      122.29      167.45      7.48 o
  -9   5  15      214.31      204.77      6.63 o
  -7   5  15      529.73      532.97     12.09 o
  -5   5  15        4.58        5.68      6.67 o
  -3   5  15        6.55        5.11      6.76 o
  -1   5  15        0.19       -2.84      5.64 o
 -26   6  15       35.12       27.03      5.58 o
 -24   6  15        3.69        4.06      5.59 o
 -22   6  15       47.61       48.05      5.82 o
 -20   6  15       52.52       61.85      5.17 o
 -18   6  15       18.11       26.63      5.35 o
 -16   6  15      975.99     1001.78     14.36 o
 -14   6  15     1304.48     1279.29     18.24 o
 -12   6  15      985.75      929.87     15.15 o
 -10   6  15      116.34      114.30      6.91 o
  -8   6  15      101.52      107.89      7.48 o
  -6   6  15      174.68      181.02      8.31 o
  -4   6  15      350.61      346.51     24.35 o
  -2   6  15       70.65       77.83      6.90 o
 -25   7  15        2.69        3.66      5.38 o
 -23   7  15       55.32       43.26      5.37 o
 -21   7  15      347.27      380.78      7.87 o
 -19   7  15      337.73      328.42      6.80 o
 -17   7  15        5.78       14.27      6.04 o
 -15   7  15        0.41        3.31      5.99 o
 -13   7  15       17.79       21.66      6.73 o
 -11   7  15       30.37       40.45      7.83 o
  -9   7  15        0.12        5.83      6.86 o
  -7   7  15      197.57      186.89      8.24 o
  -5   7  15        2.00        6.50      8.12 o
  -3   7  15       28.62       33.47      7.92 o
  -1   7  15        9.85        2.36      9.63 o
 -24   8  15        0.15        0.76      5.65 o
 -22   8  15       43.42       49.19      5.66 o
 -20   8  15      104.27      110.37      5.47 o
 -18   8  15       33.06       32.45      5.18 o
 -16   8  15      511.51      493.50      8.98 o
 -14   8  15      116.21      115.28      6.15 o
 -12   8  15      116.11      135.32      8.39 o
 -10   8  15      195.76      194.63      9.33 o
  -8   8  15       77.49       77.56      6.95 o
  -6   8  15       26.71       24.60      7.96 o
  -4   8  15       25.73       33.71      7.75 o
  -2   8  15        7.97        0.03      7.76 o
 -23   9  15        1.82        0.15      5.59 o
 -21   9  15       37.91       35.55      6.25 o
 -19   9  15        1.76        4.49      6.41 o
 -17   9  15      260.66      248.04      7.12 o
 -15   9  15        1.46        8.28      6.33 o
 -13   9  15      101.43       96.00      6.34 o
 -11   9  15       24.23       30.85      8.17 o
  -9   9  15      194.47      174.64      6.99 o
  -7   9  15      162.74      137.57      7.09 o
  -5   9  15       23.56       31.50      8.57 o
  -3   9  15        6.84        8.12      7.60 o
 -22  10  15        0.02        3.19      5.94 o
 -20  10  15       21.15       25.28      6.05 o
 -18  10  15       76.09       81.65      7.00 o
 -16  10  15      594.86      645.74     29.16 o
 -14  10  15      298.93      304.96      8.59 o
 -12  10  15       78.55       86.52      9.44 o
 -10  10  15        0.12        4.97      6.23 o
  -8  10  15        0.21       13.36      7.01 o
  -6  10  15        1.74       12.73      8.78 o
  -4  10  15       30.28       31.35      7.26 o
 -21  11  15      134.52      114.93      6.91 o
 -19  11  15      106.14       97.40      7.27 o
 -17  11  15        0.19        4.83      7.73 o
 -15  11  15        0.00       13.01      6.94 o
 -13  11  15        0.00        6.88      8.35 o
 -11  11  15       25.05       14.96      7.20 o
  -9  11  15        8.50       21.46      7.13 o
  -7  11  15        0.92        5.16      9.57 o
  -5  11  15        1.33        6.30     21.14 o
 -20  12  15        0.54        4.07      6.85 o
 -18  12  15       21.86       19.77      8.69 o
 -16  12  15       16.70       18.63      7.01 o
 -14  12  15       13.41        9.61      6.64 o
 -12  12  15       13.66       20.95      8.56 o
 -10  12  15       17.99       28.05      7.34 o
  -8  12  15       13.60        6.64      9.30 o
 -17  13  15       67.43       56.64      9.06 o
 -15  13  15        4.57       17.27      7.82 o
 -13  13  15       20.85       20.29      9.85 o
 -11  13  15        0.02        6.30      7.96 o
 -28   0  16       58.75       47.55      7.40 o
 -26   0  16      281.78      306.82     16.58 o
 -24   0  16        6.86       11.33      9.04 o
 -22   0  16        1.31        3.62      7.82 o
 -20   0  16       35.72       34.97      7.66 o
 -18   0  16     2207.89     2509.14     16.92 o
 -16   0  16      481.12      412.95     18.09 o
 -14   0  16       85.39      104.85     10.26 o
 -12   0  16       65.24       80.33      8.81 o
 -10   0  16      338.24      322.98      9.12 o
  -8   0  16      103.45      104.77      9.32 o
  -6   0  16        1.08        8.59     10.19 o
  -4   0  16       44.34       56.84      9.31 o
  -2   0  16       82.71       78.75     10.15 o
 -27   1  16       10.50       22.38      5.91 o
 -25   1  16        0.06        2.69      5.30 o
 -23   1  16      143.09      147.81      5.39 o
 -21   1  16      105.49      122.95      6.08 o
 -19   1  16       69.55       97.05      5.70 o
 -17   1  16       32.37       35.49      7.38 o
 -15   1  16       31.81       30.71      4.91 o
 -13   1  16       16.82       19.32      5.63 o
 -11   1  16       11.11       10.43      6.01 o
  -9   1  16       61.02       68.51      6.31 o
  -7   1  16       52.45       56.92      6.61 o
  -5   1  16       30.58       25.90      7.13 o
  -3   1  16        3.16        9.18      6.30 o
  -1   1  16        2.42        8.95      7.79 o
 -28   2  16        0.77        2.49      6.14 o
 -26   2  16       19.11       26.56      5.74 o
 -24   2  16        1.03       -0.50      5.13 o
 -22   2  16       98.62      104.14      4.96 o
 -18   2  16       63.50       50.70      5.25 o
 -16   2  16       16.57        9.54      5.42 o
 -14   2  16      105.52       87.55      5.86 o
 -12   2  16        0.14        6.54      5.95 o
 -10   2  16        8.01       10.24      5.68 o
  -8   2  16        0.41       11.96      6.60 o
  -6   2  16        0.37        9.69      6.65 o
  -4   2  16       17.61       27.83      6.02 o
  -2   2  16       12.46       17.05      6.23 o
 -27   3  16       11.22       12.74      5.90 o
 -25   3  16       55.42       54.91      5.26 o
 -23   3  16       64.36       85.32      6.10 o
 -21   3  16        1.10        6.19      4.94 o
 -19   3  16        6.84       16.92      5.69 o
 -17   3  16       14.46        9.13      5.84 o
 -15   3  16       37.07       38.51      6.20 o
 -13   3  16       22.01       22.26      6.17 o
 -11   3  16        9.92       27.28      6.56 o
  -9   3  16      122.89      132.63      5.91 o
  -7   3  16      218.33      196.49      6.92 o
  -5   3  16        9.90       16.85      6.72 o
  -3   3  16        5.39        5.06      6.47 o
 -26   4  16      120.80      115.47      6.62 o
 -24   4  16       32.82       43.56      5.29 o
 -22   4  16       35.66       29.15      5.57 o
 -20   4  16        2.13       14.39      5.01 o
 -18   4  16      504.42      474.97      6.65 o
 -16   4  16      782.93      796.30     15.90 o
 -14   4  16      245.70      218.84      6.07 o
 -12   4  16       13.41        6.53      5.74 o
 -10   4  16      160.16      176.60      6.87 o
  -8   4  16       23.15       16.05      5.84 o
  -6   4  16        0.01       14.21      7.23 o
  -4   4  16       25.07       24.71      6.42 o
  -2   4  16       12.18       19.23      6.76 o
 -27   5  16        0.19        0.03      5.90 o
 -25   5  16        1.81        8.66      4.84 o
 -23   5  16      115.24      118.28      5.82 o
 -21   5  16       95.57      106.07      5.34 o
 -19   5  16        5.36        7.45      5.60 o
 -17   5  16        1.81        9.17      5.29 o
 -15   5  16        0.17        4.70      5.87 o
 -13   5  16       38.81       36.70      5.81 o
 -11   5  16       48.44       43.72      7.13 o
  -9   5  16      157.67      162.99      7.64 o
  -7   5  16        6.99       17.52      7.50 o
  -5   5  16       48.22       57.70      7.54 o
  -3   5  16        1.48        8.97      6.78 o
 -26   6  16       33.63       35.82      7.85 o
 -24   6  16        9.00       11.82      5.98 o
 -22   6  16       29.66       26.22      5.41 o
 -20   6  16        0.38        4.54      5.14 o
 -18   6  16        2.06       17.66      6.02 o
 -16   6  16       34.06       26.64      5.71 o
 -14   6  16      335.62      349.36     10.14 o
 -12   6  16       92.79       79.47      8.12 o
 -10   6  16       25.87       25.47      6.69 o
  -8   6  16       28.50       27.69      7.12 o
  -6   6  16        0.07       20.48      8.97 o
  -4   6  16       63.46       58.14      7.26 o
 -25   7  16       30.39       31.39      5.57 o
 -23   7  16       49.07       49.76      5.19 o
 -21   7  16       70.43       74.99      5.47 o
 -19   7  16       50.98       48.92      5.76 o
 -17   7  16       77.90       83.24      5.69 o
 -15   7  16       51.76       65.14      6.85 o
 -13   7  16       23.84       15.58      7.46 o
 -11   7  16       42.56       34.78      7.34 o
  -9   7  16       73.19       70.89      7.05 o
  -7   7  16       68.54       74.94      7.45 o
  -5   7  16        5.53        5.30      7.68 o
 -24   8  16       62.63       72.71      6.42 o
 -22   8  16        3.48        4.25      5.93 o
 -20   8  16        1.40        3.73      5.91 o
 -18   8  16       42.15       61.93      6.26 o
 -16   8  16      429.24      402.09     14.03 o
 -14   8  16      289.69      269.11      7.77 o
 -12   8  16        0.38        1.24      6.81 o
 -10   8  16      157.60      138.33     11.19 o
  -8   8  16       69.42       71.72      8.22 o
  -6   8  16        1.40        2.52      8.38 o
  -4   8  16       28.47       34.76      8.85 o
 -23   9  16       66.89       89.03      7.05 o
 -21   9  16      106.98      115.67      6.71 o
 -19   9  16        0.07       12.09      6.57 o
 -17   9  16       60.34       54.78      6.65 o
 -15   9  16        0.21       16.13      7.28 o
 -13   9  16       25.49        8.55      6.99 o
 -11   9  16       13.17       22.29      9.26 o
  -9   9  16       55.56       51.77      8.98 o
  -7   9  16       10.98       19.23      7.25 o
  -5   9  16       42.05       27.13     10.56 o
 -22  10  16        0.00        8.00      6.53 o
 -20  10  16       21.33       20.39      5.85 o
 -18  10  16        3.08       10.82      6.91 o
 -16  10  16       99.16      107.97      7.71 o
 -14  10  16      177.24      151.80     11.76 o
 -12  10  16       71.16       63.25      7.25 o
 -10  10  16        8.28       -0.17      7.72 o
  -8  10  16        0.01       -4.76      8.67 o
 -19  11  16       20.07       10.87      6.95 o
 -17  11  16       22.38       16.06      6.68 o
 -15  11  16        1.13        7.59      8.38 o
 -13  11  16       21.97        7.81      7.78 o
 -11  11  16        2.25        3.96      7.31 o
  -9  11  16        6.38        7.31      8.70 o
 -18  12  16       27.07       33.20      8.10 o
 -16  12  16      114.65       94.69      9.79 o
 -14  12  16       99.67       90.36      8.34 o
 -12  12  16        0.15        2.99      8.02 o
 -27   1  17        0.00        9.69      5.80 o
 -25   1  17       48.74       43.14      5.74 o
 -23   1  17      243.61      257.43      7.24 o
 -21   1  17      654.33      579.54     13.84 o
 -19   1  17      205.86      237.95      6.40 o
 -17   1  17       16.41       20.99      4.43 o
 -15   1  17       77.77       73.11      6.26 o
 -13   1  17       93.12       86.98      5.97 o
 -11   1  17      242.27      248.56      7.74 o
  -9   1  17      116.88      120.00      7.57 o
  -7   1  17       12.59       21.44      5.70 o
  -5   1  17       89.03      101.41      7.68 o
  -3   1  17       65.83       43.70      7.94 o
 -26   2  17       82.59       76.85      5.58 o
 -24   2  17        0.02        3.39      6.51 o
 -22   2  17       97.60      102.39      5.97 o
 -20   2  17      141.71      160.97      6.01 o
 -18   2  17      121.98      135.61      5.89 o
 -16   2  17       41.58       45.42      5.82 o
 -14   2  17      517.46      555.60     11.25 o
 -12   2  17       52.91       57.84      5.98 o
 -10   2  17      261.69      265.89      7.03 o
  -8   2  17       84.97       67.67      6.25 o
  -6   2  17        8.98       12.85      6.93 o
  -4   2  17        2.55       16.45      6.71 o
 -27   3  17        6.78        3.41      5.72 o
 -25   3  17       48.53       66.01      5.11 o
 -23   3  17      285.64      242.34      5.86 o
 -21   3  17      244.99      274.74      6.11 o
 -19   3  17       49.75       49.49      5.28 o
 -17   3  17        8.45       18.98      5.09 o
 -15   3  17       17.35       18.14      6.20 o
 -13   3  17        2.70        8.14      6.96 o
 -11   3  17       68.61       71.73      6.50 o
  -9   3  17       86.01       92.91      6.98 o
  -7   3  17       44.25       52.48      6.56 o
  -5   3  17      283.18      291.34     19.32 o
 -26   4  17       30.98       27.33      5.15 o
 -24   4  17        0.37        7.94      5.46 o
 -22   4  17        0.32        9.36      4.85 o
 -20   4  17       20.33       29.83      5.41 o
 -18   4  17        6.33        1.54      5.80 o
 -16   4  17        3.38        2.80      5.85 o
 -14   4  17        6.25       10.07      6.16 o
 -12   4  17       22.13       21.43      6.73 o
 -10   4  17        2.25       -1.25      6.25 o
  -8   4  17       14.09       20.85      6.92 o
  -6   4  17        0.29        8.45      7.13 o
  -4   4  17        0.51        3.27      7.97 o
 -25   5  17       70.62       77.70      6.02 o
 -23   5  17       85.12       75.88      6.03 o
 -21   5  17      386.83      396.52     10.45 o
 -19   5  17      399.30      355.48      6.31 o
 -17   5  17       58.45       81.69      9.17 o
 -15   5  17       33.65       39.78      5.38 o
 -13   5  17      299.09      293.44      8.50 o
 -11   5  17      154.71      160.84      8.47 o
  -9   5  17      107.86      102.65     11.35 o
  -7   5  17        0.56        9.31      7.00 o
  -5   5  17        7.33       17.01      6.63 o
 -26   6  17       15.45       31.40      9.53 o
 -24   6  17        0.72        2.98      5.57 o
 -22   6  17        0.00        5.06      5.49 o
 -20   6  17       10.09        8.13      5.59 o
 -18   6  17       25.24       40.86      5.75 o
 -16   6  17      213.96      198.82      6.22 o
 -14   6  17      135.67      144.84      8.06 o
 -12   6  17      102.16       97.93      9.85 o
 -10   6  17       64.13       47.96      7.32 o
  -8   6  17       21.29       25.08      7.44 o
  -6   6  17        5.93        3.77      8.47 o
 -25   7  17       75.45       66.00      5.93 o
 -23   7  17       30.14       48.95      5.35 o
 -21   7  17       39.02       25.83      5.67 o
 -19   7  17       53.95       81.89      6.45 o
 -17   7  17       17.27       20.64      5.68 o
 -15   7  17        1.30       -0.70      7.14 o
 -13   7  17        0.45        9.45     10.65 o
 -11   7  17        0.12       11.81      8.22 o
  -9   7  17       22.68       19.56      8.08 o
  -7   7  17       30.12       34.53      7.88 o
 -24   8  17        0.39        1.37      5.55 o
 -22   8  17        0.00        7.28      5.41 o
 -20   8  17       13.48       15.05      5.51 o
 -18   8  17        0.03        3.87      6.09 o
 -16   8  17       33.24       36.29      6.96 o
 -14   8  17        1.78       -1.04      7.41 o
 -12   8  17        1.52        3.60      7.99 o
 -10   8  17        2.90        6.44      7.57 o
  -8   8  17       11.42       21.36      8.99 o
 -23   9  17      123.73       99.57      9.27 o
 -21   9  17       82.62       58.89      5.85 o
 -19   9  17       69.44       66.37      7.37 o
 -17   9  17       79.27       71.69      7.32 o
 -15   9  17        0.65        9.89      7.07 o
 -13   9  17       54.44       62.82      7.84 o
 -11   9  17       51.37       44.90      9.68 o
  -9   9  17       48.09       48.04      8.78 o
 -20  10  17        0.95        9.87      6.97 o
 -18  10  17        0.01        7.70      7.43 o
 -16  10  17       12.38       17.97      6.57 o
 -14  10  17       45.20       53.32      8.67 o
 -12  10  17       37.43       32.84      7.57 o
 -10  10  17       40.27       43.81     11.40 o
 -17  11  17        0.11       -0.67      7.36 o
 -15  11  17        4.38       17.07      7.42 o
 -13  11  17       10.80       18.57      9.85 o
 -26   0  18      179.91      176.95     10.94 o
 -24   0  18      131.90      143.00      8.94 o
 -22   0  18       33.85       36.67      7.92 o
 -20   0  18        6.52       23.16      7.45 o
 -18   0  18      215.51      230.52     13.81 o
 -16   0  18      476.95      548.15     22.02 o
 -14   0  18      693.46      686.70     29.32 o
 -12   0  18      235.09      272.54     16.35 o
 -10   0  18      184.11      131.18     14.44 o
  -8   0  18       55.90       48.73      9.31 o
  -6   0  18      160.50      140.29     12.30 o
 -27   1  18       21.32       13.04      5.70 o
 -25   1  18        2.24       12.26      5.96 o
 -23   1  18       58.04       41.75      5.67 o
 -21   1  18       26.62       25.21      5.21 o
 -19   1  18        4.09       10.06      5.61 o
 -17   1  18       32.74       32.84      6.29 o
 -15   1  18       57.11       62.70      6.44 o
 -13   1  18      213.24      183.01      8.46 o
 -11   1  18       32.01       36.23      7.39 o
  -9   1  18       44.91       47.43      6.30 o
  -7   1  18       57.98       57.65      7.14 o
 -26   2  18        0.37        7.08      6.07 o
 -24   2  18        8.92       16.61      5.20 o
 -22   2  18        0.40        1.45      5.64 o
 -20   2  18        1.55       -1.60      5.38 o
 -18   2  18        5.11        7.23      5.12 o
 -16   2  18        3.10       11.50      6.73 o
 -14   2  18       16.09       36.86      7.26 o
 -12   2  18       20.14       30.87      6.26 o
 -10   2  18        2.26        8.15      7.21 o
  -8   2  18        1.67        3.86      6.55 o
  -6   2  18        6.71        9.26      7.88 o
 -25   3  18        5.81        8.00      6.00 o
 -23   3  18        8.66        9.85      6.29 o
 -21   3  18       22.84       37.60      5.19 o
 -19   3  18        5.43        9.39      5.45 o
 -17   3  18        3.66        7.47      5.73 o
 -15   3  18      104.28      108.06      7.63 o
 -13   3  18       31.65       22.18      6.09 o
 -11   3  18        3.67        8.53      6.18 o
  -9   3  18        3.93       12.36      6.46 o
  -7   3  18       34.04       27.93      6.66 o
 -26   4  18       90.68      101.98      7.99 o
 -24   4  18      126.13      116.49      7.05 o
 -22   4  18       77.88      114.05      6.11 o
 -20   4  18       11.58        8.65      5.64 o
 -18   4  18        2.14        4.42      5.98 o
 -16   4  18      321.95      317.75      8.47 o
 -14   4  18      227.51      274.17     12.77 o
 -12   4  18      155.98      158.29      7.33 o
 -10   4  18       71.43       77.57      6.72 o
  -8   4  18        9.57       10.53      6.74 o
 -25   5  18        1.06        4.52      5.57 o
 -23   5  18        0.61        8.23      6.02 o
 -21   5  18       31.86       38.50      5.59 o
 -19   5  18       18.45       18.68      5.85 o
 -17   5  18       10.36       15.34      5.90 o
 -15   5  18       17.02       18.32      6.69 o
 -13   5  18       71.37       88.30      8.49 o
 -11   5  18       10.43       19.98      8.31 o
  -9   5  18        0.98        7.00      7.54 o
  -7   5  18       65.12       68.32     11.94 o
 -24   6  18        1.11        3.91      5.63 o
 -22   6  18        4.12        5.24      5.47 o
 -20   6  18        0.53        9.76      6.08 o
 -18   6  18        0.04       -0.01      5.53 o
 -16   6  18        0.36        6.84      6.70 o
 -14   6  18        0.12       13.73      8.51 o
 -12   6  18       30.67       30.79      7.04 o
 -10   6  18        0.03        9.62      8.03 o
  -8   6  18       24.24       21.83      7.22 o
 -23   7  18        0.30        3.04      5.77 o
 -21   7  18        5.49        4.81      5.82 o
 -19   7  18        4.57       -0.30      6.02 o
 -17   7  18       13.76       21.30      7.12 o
 -15   7  18       37.93       34.51      7.91 o
 -13   7  18        0.06        1.51      8.68 o
 -11   7  18        2.85        1.42      8.32 o
  -9   7  18        0.02       -0.22      7.76 o
 -22   8  18       33.36       30.20      6.43 o
 -20   8  18       16.27       16.82      6.17 o
 -18   8  18       75.17       72.14      7.61 o
 -16   8  18      150.92      152.24      9.20 o
 -14   8  18       17.86       26.52      8.54 o
 -12   8  18       59.25       68.02      7.30 o
 -10   8  18       23.51       24.44      8.77 o
 -21   9  18       22.94       17.59     11.38 o
 -19   9  18        4.99        7.27      7.55 o
 -17   9  18        0.10        4.41      6.81 o
 -15   9  18       12.19        2.56      7.82 o
 -13   9  18        1.90        2.21      8.04 o
 -16  10  18        2.31       22.62     14.46 o
 -25   1  19        0.67       -3.75      5.76 o
 -23   1  19       10.32        4.80      5.09 o
 -21   1  19       54.06       65.31      5.93 o
 -19   1  19      275.91      232.77      5.85 o
 -17   1  19       54.57       59.18      6.19 o
 -15   1  19        0.44        5.42      6.63 o
 -13   1  19        0.63        6.66      6.79 o
 -11   1  19        0.05        6.70      7.69 o
  -9   1  19       15.34        7.96      7.89 o
 -26   2  19       51.73       54.93      5.80 o
 -24   2  19       79.83       81.54      6.46 o
 -22   2  19       35.33       46.85      5.77 o
 -20   2  19      135.87      140.07      6.53 o
 -18   2  19        9.16       18.15      6.18 o
 -16   2  19       27.44       24.86      6.85 o
 -14   2  19      143.61      141.04      7.08 o
 -12   2  19       89.28       73.27      6.43 o
 -10   2  19       19.57       21.24      6.75 o
 -25   3  19        0.25        7.79      5.68 o
 -23   3  19       10.70       13.38      5.90 o
 -21   3  19       28.51       20.15      6.38 o
 -19   3  19      370.58      399.40     11.42 o
 -17   3  19       56.36       45.00      7.57 o
 -15   3  19        0.19       -4.73      6.57 o
 -13   3  19       12.13       11.66      6.27 o
 -11   3  19        5.04       10.78      7.77 o
  -9   3  19       35.89       37.60      7.65 o
 -24   4  19        9.69       15.84      6.38 o
 -22   4  19       28.04       28.50      6.25 o
 -20   4  19        4.18        5.77      5.77 o
 -18   4  19      118.23      130.99      8.50 o
 -16   4  19       11.59       10.99      7.01 o
 -14   4  19       88.28       92.27      7.55 o
 -12   4  19        9.66       16.03      6.75 o
 -10   4  19        0.79        4.82      7.04 o
 -23   5  19       19.35       18.71      5.95 o
 -21   5  19      152.96      122.28      6.26 o
 -19   5  19        3.64       11.92      6.26 o
 -17   5  19       11.05       11.80      6.21 o
 -15   5  19       48.90       48.36      7.27 o
 -13   5  19        8.05       14.15      7.92 o
 -11   5  19        0.43        2.98      8.51 o
 -22   6  19       10.30       10.33      5.56 o
 -20   6  19       48.61       44.87      6.41 o
 -18   6  19        2.22        2.70      7.11 o
 -16   6  19        2.60        7.49      7.53 o
 -14   6  19       17.77       16.85      8.60 o
 -12   6  19      114.58       97.40      8.19 o
 -21   7  19      105.55       98.92      7.05 o
 -19   7  19       32.10       29.06      6.30 o
 -17   7  19       15.20       19.78      8.80 o
 -15   7  19       48.62       41.51      9.63 o
 -13   7  19        0.04       10.78      7.20 o
 -18   8  19       93.63       70.43      9.26 o
 -16   8  19       26.15       14.71      8.67 o
 -24   0  20      113.85      107.44      9.39 o
 -22   0  20      577.40      619.29     53.10 o
 -20   0  20       30.17       34.12      7.24 o
 -18   0  20       50.55       24.45      9.48 o
 -16   0  20        2.63        6.97      9.29 o
 -14   0  20      159.74      167.63     11.84 o
 -12   0  20       30.04       42.81      9.92 o
 -23   1  20       17.16       16.36      5.54 o
 -21   1  20       39.92       32.73      5.46 o
 -19   1  20      412.00      433.36     21.45 o
 -17   1  20      198.67      219.27     14.15 o
 -15   1  20        5.19       10.05      5.99 o
 -13   1  20        1.62        4.32      6.70 o
 -24   2  20        4.25       15.53      5.83 o
 -22   2  20        9.24       11.84      5.08 o
 -20   2  20       32.32       20.07      6.06 o
 -18   2  20        2.60        7.94      6.41 o
 -16   2  20        0.61       -0.33      7.73 o
 -14   2  20        0.91       10.74      6.93 o
 -12   2  20        0.95       -2.82      6.91 o
 -23   3  20        5.38        6.42      5.45 o
 -21   3  20       49.11       40.87      7.11 o
 -19   3  20       92.95       91.76      6.95 o
 -17   3  20      224.55      213.72      9.58 o
 -15   3  20      102.68      112.08      7.73 o
 -13   3  20        1.21        8.60      6.53 o
 -22   4  20      110.66      111.74      6.20 o
 -20   4  20        0.18        2.85      6.44 o
 -18   4  20       11.94       14.65      7.02 o
 -16   4  20        3.49        8.33      8.25 o
 -14   4  20       51.58       51.35      7.31 o
 -21   5  20        1.37        0.68      7.14 o
 -19   5  20      171.04      171.54     10.50 o
 -17   5  20      220.90      219.40     10.23 o
 -15   5  20        6.96       12.56      7.03 o
 -18   6  20        0.44       11.40     10.16 o
 -19   1  21        0.26        0.21      6.89 o
 
